# Supplementary material for: Antioxidant and Anti-Inflammatory Effects of Crude Gastrodia elata Polysaccharides in UVB-Induced Acute Skin Damage
Source: Antioxidants (Basel). 2025 Jul 21;14(7):894. doi: 10.3390/antiox14070894 (PMC12292105; doi:10.3390/antiox14070894)
Supplement: Supplementary file 1 [file antioxidants-14-00894-s001.zip]

Archive with 6 entries (6 files):
- Figure S1.tif
- Figure S2.tif
- Figure S3.tif
- Figure S4.tif
- Supplementary material.pdf
- Table S4~S6.xlsx
