# Supplementary material for: Antioxidant and Anti-Inflammatory Effects of Crude Gastrodia elata Polysaccharides in UVB-Induced Acute Skin Damage
Source: Antioxidants (Basel). 2025 Jul 21;14(7):894. doi: 10.3390/antiox14070894 (PMC12292105; doi:10.3390/antiox14070894)
Supplement: Supplementary file 1 [file antioxidants-14-00894-s001.zip › Table S4~S6.xlsx]

## Sheet: Table S4
Table S4 The key genes in MD vs. GP
Time	id	baseMean	foldChange(GP5/M5)	log2FoldChange	pval	padj	Regulation	Chromosome	Start Site	End Site	Direction	Length	Name	GO	KEGG	EC	eggNOG Class	eggNOG	Description	Entrez_geneID	UniProtAC	BP	CC	MF	Pathway	SwissProtName
Day 5	ENSMUSG00000001131	2351.71	0.1707	-2.551	1e-100	1e-100	Down Regulation	X	20736405	20740974	+	888	Timp1	GO:0001775;GO:0002020;GO:0002248;GO:0004857;GO:0005125;GO:0005515;GO:0005576;GO:0005604;GO:0005615;GO:0007165;GO:0007568;GO:0008083;GO:0008191;GO:0008270;GO:0008284;GO:0009725;GO:0010033;GO:0010466;GO:0010951;GO:0030414;GO:0031012;GO:0034097;GO:0042060;GO:0043066;GO:0043086;GO:0043434;GO:0046872;GO:0051045;GO:0051216;GO:0071492;GO:1901164;GO:1905049;GO:2001044	K16451	-	O	KOG4745;35KGX;39VNT;3BNV6;3D2QV;3J47Q;481PW;495PV;4PY4A	tissue inhibitor of metalloproteinase 1 [Source:MGI Symbol;Acc:MGI:98752]	21857	P12032	GO:0001775//cell activation;GO:0002248//connective tissue replacement involved in inflammatory response wound healing;GO:0007165//signal transduction;GO:0007568//aging;GO:0008284//positive regulation of cell population proliferation;GO:0009725//response to hormone;GO:0010033//response to organic substance;GO:0010466//negative regulation of peptidase activity;GO:0010951//negative regulation of end…	GO:0005576//extracellular region;GO:0005604//basement membrane;GO:0005615//extracellular space;GO:0031012//extracellular matrix;	GO:0002020//protease binding;GO:0004857//enzyme inhibitor activity;GO:0005125//cytokine activity;GO:0005515//protein binding;GO:0008083//growth factor activity;GO:0008191//metalloendopeptidase inhibitor activity;GO:0008270//zinc ion binding;GO:0030414//peptidase inhibitor activity;GO:0046872//metal ion binding;	ko04066(HIF-1 signaling pathway)	Timp1
	ENSMUSG00000001506	114322	0.285	-1.811	1e-100	1e-100	Down Regulation	11	94827050	94843868	+	6563	Col1a1	GO:0001501;GO:0001503;GO:0001568;GO:0001649;GO:0001957;GO:0001958;GO:0002020;GO:0005201;GO:0005515;GO:0005576;GO:0005581;GO:0005584;GO:0005615;GO:0005737;GO:0005783;GO:0005794;GO:0007584;GO:0007601;GO:0007605;GO:0009410;GO:0009612;GO:0010718;GO:0010812;GO:0014070;GO:0015031;GO:0030020;GO:0030141;GO:0030198;GO:0030199;GO:0030335;GO:0031012;GO:0031667;GO:0031960;GO:0032355;GO:0032868;GO:0032964;GO:…	K06236	-	W;D	KOG3544;35NX2;38CJN;3BAFZ;3CU1R;3JEW3;487SA;494VH;4Q3W9	collagen, type I, alpha 1 [Source:MGI Symbol;Acc:MGI:88467]	12842	P11087	GO:0001501//skeletal system development;GO:0001503//ossification;GO:0001568//blood vessel development;GO:0001649//osteoblast differentiation;GO:0001957//intramembranous ossification;GO:0001958//endochondral ossification;GO:0007584//response to nutrient;GO:0007601//visual perception;GO:0007605//sensory perception of sound;GO:0009410//response to xenobiotic stimulus;GO:0009612//response to mechanic…	GO:0005576//extracellular region;GO:0005581//collagen trimer;GO:0005584//collagen type I trimer;GO:0005615//extracellular space;GO:0005737//cytoplasm;GO:0005783//endoplasmic reticulum;GO:0005794//Golgi apparatus;GO:0030141//secretory granule;GO:0031012//extracellular matrix;GO:0062023//collagen-containing extracellular matrix;GO:0110165//cellular anatomical entity;	GO:0002020//protease binding;GO:0005201//extracellular matrix structural constituent;GO:0005515//protein binding;GO:0030020//extracellular matrix structural constituent conferring tensile strength;GO:0042802//identical protein binding;GO:0046872//metal ion binding;GO:0048407//platelet-derived growth factor binding;	ko05415(Diabetic cardiomyopathy);ko05205(Proteoglycans in cancer);ko05165(Human papillomavirus infection);ko05146(Amoebiasis);ko04974(Protein digestion and absorption);ko04933(AGE-RAGE signaling pathway in diabetic complications);ko04926(Relaxin signaling pathway);ko04611(Platelet activation);ko04512(ECM-receptor interaction);ko04510(Focal adhesion);ko04151(PI3K-Akt signaling pathway)	Col1a1
	ENSMUSG00000015134	1721.99	4.9035	2.2938	1e-100	1e-100	Up Regulation	7	66040638	66077265	-	4617	Aldh1a3	GO:0001758;GO:0002072;GO:0002138;GO:0004028;GO:0004029;GO:0004030;GO:0005737;GO:0006081;GO:0006629;GO:0006915;GO:0007626;GO:0016491;GO:0016620;GO:0021768;GO:0031076;GO:0042472;GO:0042572;GO:0042573;GO:0042574;GO:0042803;GO:0043065;GO:0043584;GO:0048048;GO:0048386;GO:0050885;GO:0051289;GO:0060013;GO:0060166;GO:0060324;GO:0070324;GO:0070384;GO:0070403	K07249	EC:1.2.1.36	C	KOG2450;35KCI;38CDB;3BHZT;3D14C;3JEU3;482RQ;48WTE;4Q3CM	aldehyde dehydrogenase family 1, subfamily A3 [Source:MGI Symbol;Acc:MGI:1861722]	56847	Q9JHW9;Q3UIA4	GO:0002072//optic cup morphogenesis involved in camera-type eye development;GO:0002138//retinoic acid biosynthetic process;GO:0006081//cellular aldehyde metabolic process;GO:0006629//lipid metabolic process;GO:0006915//apoptotic process;GO:0007626//locomotory behavior;GO:0021768//nucleus accumbens development;GO:0031076//embryonic camera-type eye development;GO:0042472//inner ear morphogenesis;GO…	GO:0005737//cytoplasm;	GO:0001758//retinal dehydrogenase activity;GO:0004028//3-chloroallyl aldehyde dehydrogenase activity;GO:0004029//aldehyde dehydrogenase (NAD+) activity;GO:0004030//aldehyde dehydrogenase [NAD(P)+] activity;GO:0016491//oxidoreductase activity;GO:0016620//oxidoreductase activity, acting on the aldehyde or oxo group of donors, NAD or NADP as acceptor;GO:0042803//protein homodimerization activity;GO:…	ko00830(Retinol metabolism)	Aldh1a3
	ENSMUSG00000018593	59472.7	0.3431	-1.543	1e-100	1e-100	Down Regulation	11	55285326	55314009	-	3788	Sparc	GO:0001937;GO:0005201;GO:0005509;GO:0005515;GO:0005518;GO:0005576;GO:0005604;GO:0005615;GO:0005634;GO:0005737;GO:0006457;GO:0009986;GO:0010595;GO:0016020;GO:0016363;GO:0016525;GO:0022604;GO:0030324;GO:0031012;GO:0031091;GO:0031092;GO:0031982;GO:0042127;GO:0043167;GO:0043231;GO:0043473;GO:0044183;GO:0045202;GO:0046872;GO:0048856;GO:0050807;GO:0050840;GO:0060348;GO:0062023;GO:0071363;GO:0098978	K24262	-	T;W	KOG4004;359X3;39F8J;3BAIU;3CSM6;3J7KK;487QA;48WK9;4PV1W	secreted acidic cysteine rich glycoprotein [Source:MGI Symbol;Acc:MGI:98373]	20692	P07214;Q5NCU5	GO:0001937//negative regulation of endothelial cell proliferation;GO:0006457//protein folding;GO:0010595//positive regulation of endothelial cell migration;GO:0016525//negative regulation of angiogenesis;GO:0022604//regulation of cell morphogenesis;GO:0030324//lung development;GO:0042127//regulation of cell population proliferation;GO:0043473//pigmentation;GO:0048856//anatomical structure develop…	GO:0005576//extracellular region;GO:0005604//basement membrane;GO:0005615//extracellular space;GO:0005634//nucleus;GO:0005737//cytoplasm;GO:0009986//cell surface;GO:0016020//membrane;GO:0016363//nuclear matrix;GO:0031012//extracellular matrix;GO:0031091//platelet alpha granule;GO:0031092//platelet alpha granule membrane;GO:0031982//vesicle;GO:0043231//intracellular membrane-bounded organelle;GO:0…	GO:0005201//extracellular matrix structural constituent;GO:0005509//calcium ion binding;GO:0005515//protein binding;GO:0005518//collagen binding;GO:0043167//ion binding;GO:0044183//protein folding chaperone;GO:0046872//metal ion binding;GO:0050840//extracellular matrix binding;	-	Sparc
	ENSMUSG00000020427	6378.48	4.3343	2.1158	1e-100	1e-100	Up Regulation	11	7156086	7163923	-	3130	Igfbp3	GO:0000165;GO:0000792;GO:0001558;GO:0001649;GO:0001933;GO:0001968;GO:0005520;GO:0005576;GO:0005615;GO:0005634;GO:0006468;GO:0006915;GO:0008160;GO:0008285;GO:0010666;GO:0010906;GO:0014912;GO:0019838;GO:0031091;GO:0031994;GO:0031995;GO:0040008;GO:0042567;GO:0042568;GO:0043065;GO:0043410;GO:0043567;GO:0043568;GO:0044342;GO:0045663;GO:0048662;GO:0050790;GO:1902512;GO:2000844	K10138	-	O;T	2QWC0;35IHS;39J55;3BBRA;3D0V9;3J1GY;484FD;48WF9;4PYX4	insulin-like growth factor binding protein 3 [Source:MGI Symbol;Acc:MGI:96438]	16009	P47878;Q3UR87	GO:0000165//MAPK cascade;GO:0001558//regulation of cell growth;GO:0001649//osteoblast differentiation;GO:0001933//negative regulation of protein phosphorylation;GO:0006468//protein phosphorylation;GO:0006915//apoptotic process;GO:0008285//negative regulation of cell population proliferation;GO:0010666//positive regulation of cardiac muscle cell apoptotic process;GO:0010906//regulation of glucose …	GO:0000792//heterochromatin;GO:0005576//extracellular region;GO:0005615//extracellular space;GO:0005634//nucleus;GO:0031091//platelet alpha granule;GO:0042567//insulin-like growth factor ternary complex;GO:0042568//insulin-like growth factor binary complex;	GO:0001968//fibronectin binding;GO:0005520//insulin-like growth factor binding;GO:0008160//protein tyrosine phosphatase activator activity;GO:0019838//growth factor binding;GO:0031994//insulin-like growth factor I binding;GO:0031995//insulin-like growth factor II binding;	ko05202(Transcriptional misregulation in cancer);ko04935(Growth hormone synthesis, secretion and action);ko04218(Cellular senescence);ko04115(p53 signaling pathway)	Igfbp3
	ENSMUSG00000021388	4878.85	0.3615	-1.468	1e-100	1e-100	Down Regulation	13	49697919	49721041	+	2354	Aspn	GO:0005509;GO:0005515;GO:0005518;GO:0005576;GO:0005615;GO:0030021;GO:0030282;GO:0030512;GO:0031012;GO:0031214;GO:0042995;GO:0062023;GO:0070171;GO:1902617	K08120	-	T;U	KOG0619;35NBK;39UV5;3BA90;3CYND;3J4PA;47Z8T;4968E;4PVPR	asporin [Source:MGI Symbol;Acc:MGI:1913945]	66695	Q99MQ4;A6H6K1	GO:0030282//bone mineralization;GO:0030512//negative regulation of transforming growth factor beta receptor signaling pathway;GO:0031214//biomineral tissue development;GO:0070171//negative regulation of tooth mineralization;GO:1902617//response to fluoride;	GO:0005576//extracellular region;GO:0005615//extracellular space;GO:0031012//extracellular matrix;GO:0042995//cell projection;GO:0062023//collagen-containing extracellular matrix;	GO:0005509//calcium ion binding;GO:0005515//protein binding;GO:0005518//collagen binding;GO:0030021//extracellular matrix structural constituent conferring compression resistance;	-	Aspn
	ENSMUSG00000021508	3553.98	0.1907	-2.39	1e-100	1e-100	Down Regulation	13	56436456	56444364	-	1827	Cxcl14	GO:0005125;GO:0005576;GO:0005615;GO:0005794;GO:0006955;GO:0007165;GO:0008009;GO:0031640;GO:0045662;GO:0048839;GO:0060326;GO:0061844;GO:2000503	K10033	-	S	2S4VP;35QDH;3A4P9;3BRK9;3D8EZ;3JH28;48ENZ;49BGS;4Q8TK	chemokine (C-X-C motif) ligand 14 [Source:MGI Symbol;Acc:MGI:1888514]	57266	Q9WUQ5;Q6AXC2	GO:0006955//immune response;GO:0007165//signal transduction;GO:0031640//killing of cells of other organism;GO:0045662//negative regulation of myoblast differentiation;GO:0048839//inner ear development;GO:0060326//cell chemotaxis;GO:0061844//antimicrobial humoral immune response mediated by antimicrobial peptide;GO:2000503//positive regulation of natural killer cell chemotaxis;	GO:0005576//extracellular region;GO:0005615//extracellular space;GO:0005794//Golgi apparatus;	GO:0005125//cytokine activity;GO:0008009//chemokine activity;	ko04062(Chemokine signaling pathway);ko04061(Viral protein interaction with cytokine and cytokine receptor);ko04060(Cytokine-cytokine receptor interaction)	Cxcl14
	ENSMUSG00000021702	1818.28	0.2115	-2.241	1e-100	1e-100	Down Regulation	13	92888098	92931326	-	3289	Thbs4	GO:0001938;GO:0001968;GO:0005178;GO:0005201;GO:0005509;GO:0005515;GO:0005518;GO:0005576;GO:0005604;GO:0005615;GO:0005783;GO:0006986;GO:0007155;GO:0007165;GO:0007399;GO:0008083;GO:0008201;GO:0016525;GO:0016529;GO:0031012;GO:0031594;GO:0034103;GO:0034976;GO:0042802;GO:0043237;GO:0048266;GO:0048771;GO:0048812;GO:0050731;GO:0051451;GO:0051781;GO:0062023;GO:0071603;GO:0090023	K04659	-	O;T	2QRK8;35HWW;38BZ6;3BC6D;3CRA6;3J3XM;487BD;496G7;4PUU7	thrombospondin 4 [Source:MGI Symbol;Acc:MGI:1101779]	21828	Q9Z1T2;B2RTL6	GO:0001938//positive regulation of endothelial cell proliferation;GO:0006986//response to unfolded protein;GO:0007155//cell adhesion;GO:0007165//signal transduction;GO:0007399//nervous system development;GO:0016525//negative regulation of angiogenesis;GO:0034103//regulation of tissue remodeling;GO:0034976//response to endoplasmic reticulum stress;GO:0048266//behavioral response to pain;GO:0048771…	GO:0005576//extracellular region;GO:0005604//basement membrane;GO:0005615//extracellular space;GO:0005783//endoplasmic reticulum;GO:0016529//sarcoplasmic reticulum;GO:0031012//extracellular matrix;GO:0031594//neuromuscular junction;GO:0062023//collagen-containing extracellular matrix;	GO:0001968//fibronectin binding;GO:0005178//integrin binding;GO:0005201//extracellular matrix structural constituent;GO:0005509//calcium ion binding;GO:0005515//protein binding;GO:0005518//collagen binding;GO:0008083//growth factor activity;GO:0008201//heparin binding;GO:0042802//identical protein binding;GO:0043237//laminin-1 binding;	ko05165(Human papillomavirus infection);ko05144(Malaria);ko04512(ECM-receptor interaction);ko04510(Focal adhesion);ko04151(PI3K-Akt signaling pathway);ko04145(Phagosome)	Thbs4
	ENSMUSG00000021903	3273.3	3.9268	1.9734	1e-100	1e-100	Up Regulation	14	31750946	31784154	+	6326	Galnt15	GO:0000139;GO:0003674;GO:0004653;GO:0005794;GO:0006486;GO:0006493;GO:0008150;GO:0016020;GO:0016021;GO:0016740;GO:0016757;GO:0030133;GO:0030246;GO:0046872	K00710	EC:2.4.1.41	O;M	KOG3736;35BGZ;38N4Z;3BBSU;3D1YX;3JC3M;47ZRP;4925V;4PVTI	polypeptide N-acetylgalactosaminyltransferase 15 [Source:MGI Symbol;Acc:MGI:1926004]	78754	Q9D2N8	GO:0006486//protein glycosylation;GO:0006493//protein O-linked glycosylation;GO:0008150//biological_process;	GO:0000139//Golgi membrane;GO:0005794//Golgi apparatus;GO:0016020//membrane;GO:0016021//integral component of membrane;GO:0030133//transport vesicle;	GO:0003674//molecular_function;GO:0004653//polypeptide N-acetylgalactosaminyltransferase activity;GO:0016740//transferase activity;GO:0016757//glycosyltransferase activity;GO:0030246//carbohydrate binding;GO:0046872//metal ion binding;	ko00514(Other types of O-glycan biosynthesis);ko00512(Mucin type O-glycan biosynthesis)	Galnt15
	ENSMUSG00000022358	4743.03	3.3506	1.7444	1e-100	1e-100	Up Regulation	15	58039275	58078328	-	6976	Fbxo32	GO:0005515;GO:0005634;GO:0005654;GO:0005737;GO:0005829;GO:0010614;GO:0010666;GO:0014878;GO:0014889;GO:0014894;GO:0016567;GO:0019005;GO:0030018;GO:0071549	K10305	-	S;E	KOG3926;3592Q;38GQ9;3BIGA;3CUHM;3J6XY;486AE;48ZXI;4PWQS	F-box protein 32 [Source:MGI Symbol;Acc:MGI:1914981]	67731	Q9CPU7	GO:0010614//negative regulation of cardiac muscle hypertrophy;GO:0010666//positive regulation of cardiac muscle cell apoptotic process;GO:0014878//response to electrical stimulus involved in regulation of muscle adaptation;GO:0014889//muscle atrophy;GO:0014894//response to denervation involved in regulation of muscle adaptation;GO:0016567//protein ubiquitination;GO:0071549//cellular response to d…	GO:0005634//nucleus;GO:0005654//nucleoplasm;GO:0005737//cytoplasm;GO:0005829//cytosol;GO:0019005//SCF ubiquitin ligase complex;GO:0030018//Z disc;	GO:0005515//protein binding;	ko04068(FoxO signaling pathway)	Fbxo32
Day 18	ENSMUSG00000005716	10045.7	4.8674	2.2832	1e-100	1e-100	Up Regulation	15	78075314	78090600	-	1041	Pvalb	GO:0005509;GO:0005634;GO:0005737;GO:0005829;GO:0010467;GO:0030424;GO:0032420;GO:0032437;GO:0032991;GO:0042802;GO:0043025;GO:0044877;GO:0045202;GO:0046872;GO:0098976;GO:0098977	K23926	-	Z;T;D	KOG0027;35QFR;3A3IJ;3BRMH;3D8C1;3JH8G;48FBW;49C25;4Q620	parvalbumin [Source:MGI Symbol;Acc:MGI:97821]	19293	P32848;Q545M7	GO:0010467//gene expression;GO:0098976//excitatory chemical synaptic transmission;GO:0098977//inhibitory chemical synaptic transmission;	GO:0005634//nucleus;GO:0005737//cytoplasm;GO:0005829//cytosol;GO:0030424//axon;GO:0032420//stereocilium;GO:0032437//cuticular plate;GO:0032991//protein-containing complex;GO:0043025//neuronal cell body;GO:0045202//synapse;	GO:0005509//calcium ion binding;GO:0042802//identical protein binding;GO:0044877//protein-containing complex binding;GO:0046872//metal ion binding;	-	Pvalb
	ENSMUSG00000006457	11402.3	6.5293	2.7069	1e-100	1e-100	Up Regulation	19	4911244	4927937	-	2901	Actn3	GO:0003779;GO:0005509;GO:0005515;GO:0005856;GO:0005865;GO:0005886;GO:0005903;GO:0005925;GO:0006936;GO:0014728;GO:0014732;GO:0014883;GO:0014894;GO:0030017;GO:0030018;GO:0030036;GO:0030054;GO:0030674;GO:0030864;GO:0031448;GO:0042802;GO:0042995;GO:0044325;GO:0045820;GO:0046872;GO:0048041;GO:0048633;GO:0048743;GO:0051015;GO:0055001;GO:0060349;GO:0070885;GO:0090257;GO:0090324;GO:0120163;GO:1900159;GO:…	K21073	-	Z	KOG0035;35BJH;38C3U;3BB7X;3CV9K;3J2S5;48697;48WVG;4PW9A	actinin alpha 3 [Source:MGI Symbol;Acc:MGI:99678]	11474	O88990	GO:0006936//muscle contraction;GO:0014728//regulation of the force of skeletal muscle contraction;GO:0014732//skeletal muscle atrophy;GO:0014883//transition between fast and slow fiber;GO:0014894//response to denervation involved in regulation of muscle adaptation;GO:0030036//actin cytoskeleton organization;GO:0031448//positive regulation of fast-twitch skeletal muscle fiber contraction;GO:004582…	GO:0005856//cytoskeleton;GO:0005865//striated muscle thin filament;GO:0005886//plasma membrane;GO:0005903//brush border;GO:0005925//focal adhesion;GO:0030017//sarcomere;GO:0030018//Z disc;GO:0030054//cell junction;GO:0030864//cortical actin cytoskeleton;GO:0042995//cell projection;	GO:0003779//actin binding;GO:0005509//calcium ion binding;GO:0005515//protein binding;GO:0030674//protein-macromolecule adaptor activity;GO:0042802//identical protein binding;GO:0044325//transmembrane transporter binding;GO:0046872//metal ion binding;GO:0051015//actin filament binding;	ko05412(Arrhythmogenic right ventricular cardiomyopathy)	Actn3
	ENSMUSG00000007122	3805.01	4.1597	2.0565	1e-100	1e-100	Up Regulation	1	172037461	172047435	-	1951	Casq1	GO:0005509;GO:0005737;GO:0005739;GO:0005759;GO:0005783;GO:0005794;GO:0006937;GO:0007029;GO:0007519;GO:0009408;GO:0010033;GO:0010880;GO:0014802;GO:0014804;GO:0014809;GO:0014870;GO:0014894;GO:0016020;GO:0016529;GO:0030016;GO:0030018;GO:0030315;GO:0031674;GO:0033017;GO:0033018;GO:0042383;GO:0042802;GO:0043231;GO:0045214;GO:0046872;GO:0051258;GO:0051279;GO:0051281;GO:0051282;GO:1901341;GO:2001256	K23468	-	S;T	2QQUJ;35F4H;3AG0M;3BXNA;3E560;3J8A5;48S1M;49NH7;4PWNF	calsequestrin 1 [Source:MGI Symbol;Acc:MGI:1309468]	12372	O09165;Q8C7M8;Q6P3C3	GO:0006937//regulation of muscle contraction;GO:0007029//endoplasmic reticulum organization;GO:0007519//skeletal muscle tissue development;GO:0009408//response to heat;GO:0010033//response to organic substance;GO:0010880//regulation of release of sequestered calcium ion into cytosol by sarcoplasmic reticulum;GO:0014809//regulation of skeletal muscle contraction by regulation of release of sequest…	GO:0005737//cytoplasm;GO:0005739//mitochondrion;GO:0005759//mitochondrial matrix;GO:0005783//endoplasmic reticulum;GO:0005794//Golgi apparatus;GO:0014802//terminal cisterna;GO:0014804//terminal cisterna lumen;GO:0016020//membrane;GO:0016529//sarcoplasmic reticulum;GO:0030016//myofibril;GO:0030018//Z disc;GO:0030315//T-tubule;GO:0031674//I band;GO:0033017//sarcoplasmic reticulum membrane;GO:003301…	GO:0005509//calcium ion binding;GO:0042802//identical protein binding;GO:0046872//metal ion binding;	ko04020(Calcium signaling pathway)	Casq1
	ENSMUSG00000030592	8513.27	4.3244	2.1125	1e-100	1e-100	Up Regulation	7	28702769	28824604	-	21838	Ryr1	GO:0000166;GO:0001666;GO:0002020;GO:0003151;GO:0005216;GO:0005219;GO:0005245;GO:0005262;GO:0005509;GO:0005515;GO:0005516;GO:0005524;GO:0005737;GO:0005790;GO:0005886;GO:0005938;GO:0006811;GO:0006816;GO:0006874;GO:0006936;GO:0006937;GO:0014802;GO:0014808;GO:0016020;GO:0016021;GO:0016529;GO:0019899;GO:0030018;GO:0030314;GO:0030315;GO:0030659;GO:0031000;GO:0031234;GO:0031301;GO:0031674;GO:0032991;GO:…	K04961	-	S;T	KOG2243;35E0R;38BST;3BC6F;3CVQC;3J7A1;47Z3G;48XRN;4PS72	ryanodine receptor 1, skeletal muscle [Source:MGI Symbol;Acc:MGI:99659]	20190	E9PZQ0	GO:0001666//response to hypoxia;GO:0003151//outflow tract morphogenesis;GO:0006811//ion transport;GO:0006816//calcium ion transport;GO:0006874//cellular calcium ion homeostasis;GO:0006936//muscle contraction;GO:0006937//regulation of muscle contraction;GO:0014808//release of sequestered calcium ion into cytosol by sarcoplasmic reticulum;GO:0031000//response to caffeine;GO:0043588//skin developmen…	GO:0005737//cytoplasm;GO:0005790//smooth endoplasmic reticulum;GO:0005886//plasma membrane;GO:0005938//cell cortex;GO:0014802//terminal cisterna;GO:0016020//membrane;GO:0016021//integral component of membrane;GO:0016529//sarcoplasmic reticulum;GO:0030018//Z disc;GO:0030314//junctional membrane complex;GO:0030315//T-tubule;GO:0030659//cytoplasmic vesicle membrane;GO:0031234//extrinsic component of…	GO:0000166//nucleotide binding;GO:0002020//protease binding;GO:0005216//ion channel activity;GO:0005219//ryanodine-sensitive calcium-release channel activity;GO:0005245//voltage-gated calcium channel activity;GO:0005262//calcium channel activity;GO:0005509//calcium ion binding;GO:0005515//protein binding;GO:0005516//calmodulin binding;GO:0005524//ATP binding;GO:0019899//enzyme binding;GO:0046872/…	ko05022(Pathways of neurodegeneration - multiple diseases);ko05020(Prion disease);ko05017(Spinocerebellar ataxia);ko04921(Oxytocin signaling pathway);ko04730(Long-term depression);ko04713(Circadian entrainment);ko04371(Apelin signaling pathway);ko04020(Calcium signaling pathway)	Ryr1
	ENSMUSG00000030730	44366	4.7415	2.2453	1e-100	1e-100	Up Regulation	7	126045030	126062280	-	3477	Atp2a1	GO:0000166;GO:0005215;GO:0005338;GO:0005388;GO:0005509;GO:0005515;GO:0005524;GO:0005739;GO:0005783;GO:0005789;GO:0005793;GO:0006811;GO:0006816;GO:0006874;GO:0006937;GO:0006942;GO:0008637;GO:0015662;GO:0015931;GO:0016020;GO:0016021;GO:0016529;GO:0016887;GO:0030899;GO:0031448;GO:0031673;GO:0031674;GO:0032470;GO:0032471;GO:0033017;GO:0034220;GO:0034976;GO:0042803;GO:0043231;GO:0043434;GO:0045988;GO:…	K05853	EC:7.2.2.10	P	KOG0202;35KPB;38B7J;3BB7T;3CXA7;3J1QF;47YYX;48W9V;4PZKF	ATPase, Ca++ transporting, cardiac muscle, fast twitch 1 [Source:MGI Symbol;Acc:MGI:105058]	11937	Q8R429	GO:0006811//ion transport;GO:0006816//calcium ion transport;GO:0006874//cellular calcium ion homeostasis;GO:0006937//regulation of muscle contraction;GO:0006942//regulation of striated muscle contraction;GO:0008637//apoptotic mitochondrial changes;GO:0015931//nucleobase-containing compound transport;GO:0031448//positive regulation of fast-twitch skeletal muscle fiber contraction;GO:0032470//posit…	GO:0005739//mitochondrion;GO:0005783//endoplasmic reticulum;GO:0005789//endoplasmic reticulum membrane;GO:0005793//endoplasmic reticulum-Golgi intermediate compartment;GO:0016020//membrane;GO:0016021//integral component of membrane;GO:0016529//sarcoplasmic reticulum;GO:0031673//H zone;GO:0031674//I band;GO:0033017//sarcoplasmic reticulum membrane;GO:0043231//intracellular membrane-bounded organel…	GO:0000166//nucleotide binding;GO:0005215//transporter activity;GO:0005338//nucleotide-sugar transmembrane transporter activity;GO:0005388//P-type calcium transporter activity;GO:0005509//calcium ion binding;GO:0005515//protein binding;GO:0005524//ATP binding;GO:0015662//P-type ion transporter activity;GO:0016887//ATP hydrolysis activity;GO:0030899//calcium-dependent ATPase activity;GO:0042803//p…	ko05415(Diabetic cardiomyopathy);ko05414(Dilated cardiomyopathy);ko05412(Arrhythmogenic right ventricular cardiomyopathy);ko05410(Hypertrophic cardiomyopathy);ko05022(Pathways of neurodegeneration - multiple diseases);ko05017(Spinocerebellar ataxia);ko05010(Alzheimer disease);ko04972(Pancreatic secretion);ko04919(Thyroid hormone signaling pathway);ko04261(Adrenergic signaling in cardiomyocytes);k…	Atp2a1
	ENSMUSG00000031972	75407.1	3.0932	1.6291	1e-100	1e-100	Up Regulation	8	124618508	124621490	-	1536	Acta1	GO:0000166;GO:0001725;GO:0005515;GO:0005524;GO:0005737;GO:0005856;GO:0005865;GO:0005869;GO:0005884;GO:0009612;GO:0009991;GO:0010226;GO:0010628;GO:0015629;GO:0030017;GO:0030027;GO:0030175;GO:0030240;GO:0032991;GO:0043503;GO:0044297;GO:0048545;GO:0048741;GO:0071417;GO:0090131	K10354	-	Z	KOG0676;35KI8;38C0D;3BBGP;3CRBJ;3J3W2;485B3;493M4;4Q2HZ	actin alpha 1, skeletal muscle [Source:MGI Symbol;Acc:MGI:87902]	11459	P68134	GO:0009612//response to mechanical stimulus;GO:0009991//response to extracellular stimulus;GO:0010226//response to lithium ion;GO:0010628//positive regulation of gene expression;GO:0030240//skeletal muscle thin filament assembly;GO:0043503//skeletal muscle fiber adaptation;GO:0048545//response to steroid hormone;GO:0048741//skeletal muscle fiber development;GO:0071417//cellular response to organo…	GO:0001725//stress fiber;GO:0005737//cytoplasm;GO:0005856//cytoskeleton;GO:0005865//striated muscle thin filament;GO:0005869//dynactin complex;GO:0005884//actin filament;GO:0015629//actin cytoskeleton;GO:0030017//sarcomere;GO:0030027//lamellipodium;GO:0030175//filopodium;GO:0032991//protein-containing complex;GO:0044297//cell body;	GO:0000166//nucleotide binding;GO:0005515//protein binding;GO:0005524//ATP binding;	-	Acta1
	ENSMUSG00000032648	11815	4.6769	2.2256	1e-100	1e-100	Up Regulation	19	6434429	6448489	+	3218	Pygm	GO:0000166;GO:0001666;GO:0003824;GO:0004645;GO:0005737;GO:0005975;GO:0005977;GO:0005980;GO:0006874;GO:0008152;GO:0008184;GO:0010033;GO:0016208;GO:0016529;GO:0016740;GO:0016757;GO:0030018;GO:0030170;GO:0030246;GO:0051591;GO:0097159;GO:0102250;GO:0102499	K00688	EC:2.4.1.1	G	KOG2099;35B6S;38F0I;3BD45;3CSQ6;3JD7H;4869N;48V4R;4Q1FG	muscle glycogen phosphorylase [Source:MGI Symbol;Acc:MGI:97830]	19309	Q9WUB3	GO:0001666//response to hypoxia;GO:0005975//carbohydrate metabolic process;GO:0005977//glycogen metabolic process;GO:0005980//glycogen catabolic process;GO:0006874//cellular calcium ion homeostasis;GO:0008152//metabolic process;GO:0010033//response to organic substance;GO:0051591//response to cAMP;	GO:0005737//cytoplasm;GO:0016529//sarcoplasmic reticulum;GO:0030018//Z disc;	GO:0000166//nucleotide binding;GO:0003824//catalytic activity;GO:0004645//1,4-alpha-oligoglucan phosphorylase activity;GO:0008184//glycogen phosphorylase activity;GO:0016208//AMP binding;GO:0016740//transferase activity;GO:0016757//glycosyltransferase activity;GO:0030170//pyridoxal phosphate binding;GO:0030246//carbohydrate binding;GO:0097159//organic cyclic compound binding;GO:0102250//linear ma…	ko04931(Insulin resistance);ko04922(Glucagon signaling pathway);ko04910(Insulin signaling pathway);ko04217(Necroptosis);ko00500(Starch and sucrose metabolism)	Pygm
	ENSMUSG00000038170	8449.35	3.6258	1.8583	1e-100	1e-100	Up Regulation	3	97597140	97796023	-	16857	Pde4dip	GO:0005515;GO:0005634;GO:0005737;GO:0005794;GO:0005813;GO:0005815;GO:0005856;GO:0007098;GO:0019899;GO:0030016;GO:0030953;GO:0060090;GO:0065003;GO:0090063;GO:1903358;GO:1903754	K16549	-	S	2QPV2;35K14;38Q5R;3BI0D;3CX0I;3JABH;48C2C;48V1J	phosphodiesterase 4D interacting protein (myomegalin) [Source:MGI Symbol;Acc:MGI:1891434]	83679	Q80YT7	GO:0007098//centrosome cycle;GO:0030953//astral microtubule organization;GO:0065003//protein-containing complex assembly;GO:0090063//positive regulation of microtubule nucleation;GO:1903358//regulation of Golgi organization;	GO:0005634//nucleus;GO:0005737//cytoplasm;GO:0005794//Golgi apparatus;GO:0005813//centrosome;GO:0005815//microtubule organizing center;GO:0005856//cytoskeleton;GO:0030016//myofibril;GO:1903754//cortical microtubule plus-end;	GO:0005515//protein binding;GO:0019899//enzyme binding;GO:0060090//molecular adaptor activity;	-	Pde4dip
	ENSMUSG00000038670	8253.24	5.6694	2.5032	1e-100	1e-100	Up Regulation	7	44151123	44174080	-	3611	Mybpc2	GO:0003779;GO:0005200;GO:0005515;GO:0005856;GO:0006936;GO:0007010;GO:0007155;GO:0032982;GO:0043232	K12558	-	S;Z;T	2QW17;35IKB;38VXI;3BIT7;3CV9W;3JBQ0;48392;493IE;4Q3SD	myosin binding protein C, fast-type [Source:MGI Symbol;Acc:MGI:1336170]	233199	Q5XKE0	GO:0006936//muscle contraction;GO:0007010//cytoskeleton organization;GO:0007155//cell adhesion;	GO:0005856//cytoskeleton;GO:0032982//myosin filament;GO:0043232//intracellular non-membrane-bounded organelle;	GO:0003779//actin binding;GO:0005200//structural constituent of cytoskeleton;GO:0005515//protein binding;	-	Mybpc2
	ENSMUSG00000044951	1254.04	8.3137	3.0555	1e-100	1e-100	Up Regulation	13	32884810	32967937	-	7696	Mylk4	GO:0000166;GO:0004672;GO:0004674;GO:0005524;GO:0006468	K00907	EC:2.7.11.18	T	KOG0032;35A4Q;38DXV;3BFRB;3CXP8;3J3WI;47Z4C;48X4Z;4Q8DT	myosin light chain kinase family, member 4 [Source:MGI Symbol;Acc:MGI:3643758]	238564	-	GO:0006468//protein phosphorylation;	-	GO:0000166//nucleotide binding;GO:0004672//protein kinase activity;GO:0004674//protein serine/threonine kinase activity;GO:0005524//ATP binding;	ko04971(Gastric acid secretion);ko04921(Oxytocin signaling pathway);ko04810(Regulation of actin cytoskeleton);ko04611(Platelet activation);ko04510(Focal adhesion);ko04371(Apelin signaling pathway);ko04270(Vascular smooth muscle contraction);ko04022(cGMP-PKG signaling pathway);ko04020(Calcium signaling pathway)	-

## Sheet: Table S5
Table S5 The pathways significantly enriched in the MD vs. CK group
Day 5 The pathway significantly promoted in the MD vs. CK group
PathwayID	Pathway	level1	level2	Up	Total	Pvalue	adjustPvalue	Up_gene	URL	GeneRatio	BgRatio	RichFactor
mmu00190	Oxidative phosphorylation	Metabolism	Energy metabolism	42	120	1.4011e-14	4.51156e-12	ENSMUSG00000025393(Atp5b|K02133);ENSMUSG00000003072(Atp5d|K02134);ENSMUSG00000025781(Atp5c1|K02136);ENSMUSG00000026260(Ndufa10|K03954);ENSMUSG00000038462(Uqcrfs1|K00411);ENSMUSG00000025651(Uqcrc1|K00414);ENSMUSG00000030946(Lhpp|K11725);ENSMUSG00000009863(Sdhb|K00235);ENSMUSG00000020566(Atp6v1c2|K02148);ENSMUSG00000006057(Atp5g1|K02128);ENSMUSG00000037916(Ndufv1|K03942);ENSMUSG00000074218(Cox7a1|K…	http://www.kegg.jp/kegg-bin/show_pathway?map=map00190&multi_query=K02133+%23FFFFFF,red%0d%0aK02134+%23FFFFFF,red%0d%0aK02136+%23FFFFFF,red%0d%0aK03954+%23FFFFFF,red%0d%0aK00411+%23FFFFFF,red%0d%0aK00414+%23FFFFFF,red%0d%0aK11725+%23FFFFFF,red%0d%0aK00235+%23FFFFFF,red%0d%0aK02148+%23FFFFFF,red%0d%0aK02128+%23FFFFFF,red%0d%0aK03942+%23FFFFFF,red%0d%0aK02270+%23FFFFFF,red%0d%0aK00420+%23FFFFFF,red%…	42/820	120/8618	0.35
mmu05208	Chemical carcinogenesis - reactive oxygen species	Human Diseases	Cancer: overview	56	207	1.80337e-13	2.90342e-11	ENSMUSG00000020402(Vdac1|K05862);ENSMUSG00000025479(Cyp2e1|K07415);ENSMUSG00000058135(Gstm1|K00799);ENSMUSG00000038776(Ephx1|K01253);ENSMUSG00000031633(Slc25a4|K05863);ENSMUSG00000027187(Cat|K03781);ENSMUSG00000025393(Atp5b|K02133);ENSMUSG00000003072(Atp5d|K02134);ENSMUSG00000025781(Atp5c1|K02136);ENSMUSG00000025934(Gsta3|K00799);ENSMUSG00000008540(Mgst1|K00799);ENSMUSG00000052974(Cyp2f2|K07416);…	http://www.kegg.jp/kegg-bin/show_pathway?map=map05208&multi_query=K05862+%23FFFFFF,red%0d%0aK07415+%23FFFFFF,red%0d%0aK00799+%23FFFFFF,red%0d%0aK01253+%23FFFFFF,red%0d%0aK05863+%23FFFFFF,red%0d%0aK03781+%23FFFFFF,red%0d%0aK02133+%23FFFFFF,red%0d%0aK02134+%23FFFFFF,red%0d%0aK02136+%23FFFFFF,red%0d%0aK07416+%23FFFFFF,red%0d%0aK03954+%23FFFFFF,red%0d%0aK00411+%23FFFFFF,red%0d%0aK00414+%23FFFFFF,red%…	56/820	207/8618	0.270531
mmu04714	Thermogenesis	Organismal Systems	Environmental adaptation	53	215	4.09482e-11	4.3951e-09	ENSMUSG00000025509(Pnpla2|K16816);ENSMUSG00000033174(Mgll|K01054);ENSMUSG00000030546(Plin1|K08768);ENSMUSG00000018796(Acsl1|K01897);ENSMUSG00000025393(Atp5b|K02133);ENSMUSG00000003072(Atp5d|K02134);ENSMUSG00000025781(Atp5c1|K02136);ENSMUSG00000026260(Ndufa10|K03954);ENSMUSG00000038462(Uqcrfs1|K00411);ENSMUSG00000025651(Uqcrc1|K00414);ENSMUSG00000009863(Sdhb|K00235);ENSMUSG00000003123(Lipe|K07188)…	http://www.kegg.jp/kegg-bin/show_pathway?map=map04714&multi_query=K16816+%23FFFFFF,red%0d%0aK01054+%23FFFFFF,red%0d%0aK08768+%23FFFFFF,red%0d%0aK01897+%23FFFFFF,red%0d%0aK02133+%23FFFFFF,red%0d%0aK02134+%23FFFFFF,red%0d%0aK02136+%23FFFFFF,red%0d%0aK03954+%23FFFFFF,red%0d%0aK00411+%23FFFFFF,red%0d%0aK00414+%23FFFFFF,red%0d%0aK00235+%23FFFFFF,red%0d%0aK07188+%23FFFFFF,red%0d%0aK02128+%23FFFFFF,red%…	53/820	215/8618	0.246512
mmu05415	Diabetic cardiomyopathy	Human Diseases	Cardiovascular disease	48	191	1.7116e-10	1.37784e-08	ENSMUSG00000020402(Vdac1|K05862);ENSMUSG00000030730(Atp2a1|K05853);ENSMUSG00000018566(Slc2a4|K07191);ENSMUSG00000038967(Pdk2|K00898);ENSMUSG00000031633(Slc25a4|K05863);ENSMUSG00000025393(Atp5b|K02133);ENSMUSG00000024617(Camk2a|K04515);ENSMUSG00000003072(Atp5d|K02134);ENSMUSG00000025781(Atp5c1|K02136);ENSMUSG00000026260(Ndufa10|K03954);ENSMUSG00000038462(Uqcrfs1|K00411);ENSMUSG00000025651(Uqcrc1|K…	http://www.kegg.jp/kegg-bin/show_pathway?map=map05415&multi_query=K05862+%23FFFFFF,red%0d%0aK05853+%23FFFFFF,red%0d%0aK07191+%23FFFFFF,red%0d%0aK00898+%23FFFFFF,red%0d%0aK05863+%23FFFFFF,red%0d%0aK02133+%23FFFFFF,red%0d%0aK04515+%23FFFFFF,red%0d%0aK02134+%23FFFFFF,red%0d%0aK02136+%23FFFFFF,red%0d%0aK03954+%23FFFFFF,red%0d%0aK00411+%23FFFFFF,red%0d%0aK00414+%23FFFFFF,red%0d%0aK00235+%23FFFFFF,red%…	48/820	191/8618	0.251309
mmu03320	PPAR signaling pathway	Organismal Systems	Endocrine system	30	89	2.5361e-10	1.63325e-08	ENSMUSG00000022878(Adipoq|K07296);ENSMUSG00000025202(Scd3|K00507);ENSMUSG00000032418(Me1|K00029);ENSMUSG00000037071(Scd1|K00507);ENSMUSG00000031808(Slc27a1|K08745);ENSMUSG00000030546(Plin1|K08768);ENSMUSG00000018796(Acsl1|K01897);ENSMUSG00000032281(Acsbg1|K15013);ENSMUSG00000015846(Rxra|K08524);ENSMUSG00000027513(Pck1|K01596);ENSMUSG00000059316(Slc27a4|K08745);ENSMUSG00000024981(Acsl5|K01897);ENS…	http://www.kegg.jp/kegg-bin/show_pathway?map=map03320&multi_query=K07296+%23FFFFFF,red%0d%0aK00507+%23FFFFFF,red%0d%0aK00029+%23FFFFFF,red%0d%0aK08745+%23FFFFFF,red%0d%0aK08768+%23FFFFFF,red%0d%0aK01897+%23FFFFFF,red%0d%0aK15013+%23FFFFFF,red%0d%0aK08524+%23FFFFFF,red%0d%0aK01596+%23FFFFFF,red%0d%0aK08752+%23FFFFFF,red%0d%0aK00232+%23FFFFFF,red%0d%0aK10214+%23FFFFFF,red%0d%0aK08766+%23FFFFFF,red%…	30/820	89/8618	0.337079
mmu00280	Valine, leucine and isoleucine degradation	Metabolism	Amino acid metabolism	22	56	2.36145e-09	1.26731e-07	ENSMUSG00000029482(Aacs|K01907);ENSMUSG00000029455(Aldh2|K00128);ENSMUSG00000027984(Hadh|K00022);ENSMUSG00000036880(Acaa2|K07508);ENSMUSG00000023832(Acat2|K00626);ENSMUSG00000021238(Aldh6a1|K00140);ENSMUSG00000027332(Ivd|K00253);ENSMUSG00000025465(Echs1|K07511);ENSMUSG00000030826(Bcat2|K00826);ENSMUSG00000029776(Hibadh|K00020);ENSMUSG00000032527(Pccb|K01966);ENSMUSG00000025260(Hsd17b10|K08683);EN…	http://www.kegg.jp/kegg-bin/show_pathway?map=map00280&multi_query=K01907+%23FFFFFF,red%0d%0aK00128+%23FFFFFF,red%0d%0aK00022+%23FFFFFF,red%0d%0aK07508+%23FFFFFF,red%0d%0aK00626+%23FFFFFF,red%0d%0aK00140+%23FFFFFF,red%0d%0aK00253+%23FFFFFF,red%0d%0aK07511+%23FFFFFF,red%0d%0aK00826+%23FFFFFF,red%0d%0aK00020+%23FFFFFF,red%0d%0aK01966+%23FFFFFF,red%0d%0aK08683+%23FFFFFF,red%0d%0aK01641+%23FFFFFF,red%…	22/820	56/8618	0.392857
mmu00640	Propanoate metabolism	Metabolism	Carbohydrate metabolism	16	31	2.99032e-09	1.37555e-07	ENSMUSG00000020532(Acaca|K11262);ENSMUSG00000042010(Acacb|K01946);ENSMUSG00000030246(Ldhb|K00016);ENSMUSG00000027605(Acss2|K01895);ENSMUSG00000021238(Aldh6a1|K00140);ENSMUSG00000025465(Echs1|K07511);ENSMUSG00000052738(Suclg1|K01899);ENSMUSG00000029098(Acox3|K00232);ENSMUSG00000032527(Pccb|K01966);ENSMUSG00000074064(Mlycd|K01578);ENSMUSG00000027452(Acss1|K01895);ENSMUSG00000029545(Acads|K00248);EN…	http://www.kegg.jp/kegg-bin/show_pathway?map=map00640&multi_query=K11262+%23FFFFFF,red%0d%0aK01946+%23FFFFFF,red%0d%0aK00016+%23FFFFFF,red%0d%0aK01895+%23FFFFFF,red%0d%0aK00140+%23FFFFFF,red%0d%0aK07511+%23FFFFFF,red%0d%0aK01899+%23FFFFFF,red%0d%0aK00232+%23FFFFFF,red%0d%0aK01966+%23FFFFFF,red%0d%0aK01578+%23FFFFFF,red%0d%0aK00248+%23FFFFFF,red%0d%0aK07514+%23FFFFFF,red%0d%0aK05606+%23FFFFFF,red%…	16/820	31/8618	0.516129
mmu00071	Fatty acid degradation	Metabolism	Lipid metabolism	19	52	1.16296e-07	4.02701e-06	ENSMUSG00000029455(Aldh2|K00128);ENSMUSG00000055301(Adh7|K13951);ENSMUSG00000018796(Acsl1|K01897);ENSMUSG00000032281(Acsbg1|K15013);ENSMUSG00000027984(Hadh|K00022);ENSMUSG00000036880(Acaa2|K07508);ENSMUSG00000023832(Acat2|K00626);ENSMUSG00000025465(Echs1|K07511);ENSMUSG00000024132(Eci1|K13238);ENSMUSG00000024981(Acsl5|K01897);ENSMUSG00000029098(Acox3|K00232);ENSMUSG00000018574(Acadvl|K09479);ENSM…	http://www.kegg.jp/kegg-bin/show_pathway?map=map00071&multi_query=K00128+%23FFFFFF,red%0d%0aK13951+%23FFFFFF,red%0d%0aK01897+%23FFFFFF,red%0d%0aK15013+%23FFFFFF,red%0d%0aK00022+%23FFFFFF,red%0d%0aK07508+%23FFFFFF,red%0d%0aK00626+%23FFFFFF,red%0d%0aK07511+%23FFFFFF,red%0d%0aK13238+%23FFFFFF,red%0d%0aK00232+%23FFFFFF,red%0d%0aK09479+%23FFFFFF,red%0d%0aK08766+%23FFFFFF,red%0d%0aK00248+%23FFFFFF,red%…	19/820	52/8618	0.365385
mmu04932	Non-alcoholic fatty liver disease	Human Diseases	Endocrine and metabolic disease	36	150	1.20643e-07	4.02701e-06	ENSMUSG00000022878(Adipoq|K07296);ENSMUSG00000025479(Cyp2e1|K07415);ENSMUSG00000034957(Cebpa|K09055);ENSMUSG00000015846(Rxra|K08524);ENSMUSG00000026260(Ndufa10|K03954);ENSMUSG00000038462(Uqcrfs1|K00411);ENSMUSG00000025651(Uqcrc1|K00414);ENSMUSG00000009863(Sdhb|K00235);ENSMUSG00000020538(Srebf1|K07197);ENSMUSG00000037916(Ndufv1|K03942);ENSMUSG00000074218(Cox7a1|K02270);ENSMUSG00000020163(Uqcr11|K0…	http://www.kegg.jp/kegg-bin/show_pathway?map=map04932&multi_query=K07296+%23FFFFFF,red%0d%0aK07415+%23FFFFFF,red%0d%0aK09055+%23FFFFFF,red%0d%0aK08524+%23FFFFFF,red%0d%0aK03954+%23FFFFFF,red%0d%0aK00411+%23FFFFFF,red%0d%0aK00414+%23FFFFFF,red%0d%0aK00235+%23FFFFFF,red%0d%0aK07197+%23FFFFFF,red%0d%0aK03942+%23FFFFFF,red%0d%0aK02270+%23FFFFFF,red%0d%0aK00420+%23FFFFFF,red%0d%0aK11351+%23FFFFFF,red%…	36/820	150/8618	0.24
mmu00980	Metabolism of xenobiotics by cytochrome P450	Metabolism	Xenobiotics biodegradation and metabolism	23	73	1.31536e-07	4.02701e-06	ENSMUSG00000019102(Aldh3a1|K00129);ENSMUSG00000025479(Cyp2e1|K07415);ENSMUSG00000058135(Gstm1|K00799);ENSMUSG00000038776(Ephx1|K01253);ENSMUSG00000055301(Adh7|K13951);ENSMUSG00000025934(Gsta3|K00799);ENSMUSG00000008540(Mgst1|K00799);ENSMUSG00000052974(Cyp2f2|K07416);ENSMUSG00000075296(Aldh3b2|K00129);ENSMUSG00000032315(Cyp1a1|K07408);ENSMUSG00000026688(Mgst3|K00799);ENSMUSG00000074207(Adh1|K13951…	http://www.kegg.jp/kegg-bin/show_pathway?map=map00980&multi_query=K00129+%23FFFFFF,red%0d%0aK07415+%23FFFFFF,red%0d%0aK00799+%23FFFFFF,red%0d%0aK01253+%23FFFFFF,red%0d%0aK13951+%23FFFFFF,red%0d%0aK07416+%23FFFFFF,red%0d%0aK07408+%23FFFFFF,red%0d%0aK15303+%23FFFFFF,red%0d%0aK13299+%23FFFFFF,red%0d%0aK00079+%23FFFFFF,red%0d%0aK23790+%23FFFFFF,red%0d%0aK00699+%23FFFFFF,red	23/820	73/8618	0.315068
mmu01040	Biosynthesis of unsaturated fatty acids	Metabolism	Lipid metabolism	15	34	1.37569e-07	4.02701e-06	ENSMUSG00000025202(Scd3|K00507);ENSMUSG00000032262(Elovl4|K10249);ENSMUSG00000032349(Elovl5|K10244);ENSMUSG00000037071(Scd1|K00507);ENSMUSG00000038754(Elovl3|K10248);ENSMUSG00000031708(Tecr|K10258);ENSMUSG00000027195(Hsd17b12|K10251);ENSMUSG00000006390(Elovl1|K10247);ENSMUSG00000035376(Hacd2|K10703);ENSMUSG00000072949(Acot1|K01068);ENSMUSG00000029098(Acox3|K00232);ENSMUSG00000021226(Acot2|K01068)…	http://www.kegg.jp/kegg-bin/show_pathway?map=map01040&multi_query=K00507+%23FFFFFF,red%0d%0aK10249+%23FFFFFF,red%0d%0aK10244+%23FFFFFF,red%0d%0aK10248+%23FFFFFF,red%0d%0aK10258+%23FFFFFF,red%0d%0aK10251+%23FFFFFF,red%0d%0aK10247+%23FFFFFF,red%0d%0aK10703+%23FFFFFF,red%0d%0aK01068+%23FFFFFF,red%0d%0aK00232+%23FFFFFF,red%0d%0aK07513+%23FFFFFF,red	15/820	34/8618	0.441176
mmu05012	Parkinson disease	Human Diseases	Neurodegenerative disease	50	249	2.12903e-07	5.40894e-06	ENSMUSG00000020402(Vdac1|K05862);ENSMUSG00000028756(Pink1|K05688);ENSMUSG00000031633(Slc25a4|K05863);ENSMUSG00000025393(Atp5b|K02133);ENSMUSG00000024617(Camk2a|K04515);ENSMUSG00000029020(Mfn2|K06030);ENSMUSG00000003072(Atp5d|K02134);ENSMUSG00000025781(Atp5c1|K02136);ENSMUSG00000042644(Itpr3|K04960);ENSMUSG00000026260(Ndufa10|K03954);ENSMUSG00000038462(Uqcrfs1|K00411);ENSMUSG00000025651(Uqcrc1|K00…	http://www.kegg.jp/kegg-bin/show_pathway?map=map05012&multi_query=K05862+%23FFFFFF,red%0d%0aK05688+%23FFFFFF,red%0d%0aK05863+%23FFFFFF,red%0d%0aK02133+%23FFFFFF,red%0d%0aK04515+%23FFFFFF,red%0d%0aK06030+%23FFFFFF,red%0d%0aK02134+%23FFFFFF,red%0d%0aK02136+%23FFFFFF,red%0d%0aK04960+%23FFFFFF,red%0d%0aK03954+%23FFFFFF,red%0d%0aK00411+%23FFFFFF,red%0d%0aK00414+%23FFFFFF,red%0d%0aK00235+%23FFFFFF,red%…	50/820	249/8618	0.200803
mmu04146	Peroxisome	Cellular Processes	Transport and catabolism	25	86	2.18373e-07	5.40894e-06	ENSMUSG00000030303(Far2|K13356);ENSMUSG00000026853(Crat|K00624);ENSMUSG00000027187(Cat|K03781);ENSMUSG00000018796(Acsl1|K01897);ENSMUSG00000000876(Pxmp4|K13350);ENSMUSG00000003464(Pex19|K13337);ENSMUSG00000024981(Acsl5|K01897);ENSMUSG00000022982(Sod1|K04565);ENSMUSG00000022040(Ephx2|K08726);ENSMUSG00000053898(Ech1|K12663);ENSMUSG00000030541(Idh2|K00031);ENSMUSG00000029098(Acox3|K00232);ENSMUSG000…	http://www.kegg.jp/kegg-bin/show_pathway?map=map04146&multi_query=K13356+%23FFFFFF,red%0d%0aK00624+%23FFFFFF,red%0d%0aK03781+%23FFFFFF,red%0d%0aK01897+%23FFFFFF,red%0d%0aK13350+%23FFFFFF,red%0d%0aK13337+%23FFFFFF,red%0d%0aK04565+%23FFFFFF,red%0d%0aK08726+%23FFFFFF,red%0d%0aK12663+%23FFFFFF,red%0d%0aK00031+%23FFFFFF,red%0d%0aK00232+%23FFFFFF,red%0d%0aK10214+%23FFFFFF,red%0d%0aK13335+%23FFFFFF,red%…	25/820	86/8618	0.290698
mmu00620	Pyruvate metabolism	Metabolism	Carbohydrate metabolism	17	45	3.09628e-07	7.12143e-06	ENSMUSG00000020532(Acaca|K11262);ENSMUSG00000024892(Pcx|K01958);ENSMUSG00000032418(Me1|K00029);ENSMUSG00000042010(Acacb|K01946);ENSMUSG00000029455(Aldh2|K00128);ENSMUSG00000055301(Adh7|K13951);ENSMUSG00000030246(Ldhb|K00016);ENSMUSG00000027605(Acss2|K01895);ENSMUSG00000019179(Mdh2|K00026);ENSMUSG00000027513(Pck1|K01596);ENSMUSG00000020321(Mdh1|K00025);ENSMUSG00000023832(Acat2|K00626);ENSMUSG00000…	http://www.kegg.jp/kegg-bin/show_pathway?map=map00620&multi_query=K11262+%23FFFFFF,red%0d%0aK01958+%23FFFFFF,red%0d%0aK00029+%23FFFFFF,red%0d%0aK01946+%23FFFFFF,red%0d%0aK00128+%23FFFFFF,red%0d%0aK13951+%23FFFFFF,red%0d%0aK00016+%23FFFFFF,red%0d%0aK01895+%23FFFFFF,red%0d%0aK00026+%23FFFFFF,red%0d%0aK01596+%23FFFFFF,red%0d%0aK00025+%23FFFFFF,red%0d%0aK00626+%23FFFFFF,red%0d%0aK00049+%23FFFFFF,red%…	17/820	45/8618	0.377778
mmu00982	Drug metabolism - cytochrome P450	Metabolism	Xenobiotics biodegradation and metabolism	22	71	3.42033e-07	7.3423e-06	ENSMUSG00000019102(Aldh3a1|K00129);ENSMUSG00000025479(Cyp2e1|K07415);ENSMUSG00000058135(Gstm1|K00799);ENSMUSG00000055301(Adh7|K13951);ENSMUSG00000025934(Gsta3|K00799);ENSMUSG00000008540(Mgst1|K00799);ENSMUSG00000075296(Aldh3b2|K00129);ENSMUSG00000026688(Mgst3|K00799);ENSMUSG00000074207(Adh1|K13951);ENSMUSG00000040181(Fmo1|K00485);ENSMUSG00000040147(Maob|K00274);ENSMUSG00000001663(Gstt1|K00799);EN…	http://www.kegg.jp/kegg-bin/show_pathway?map=map00982&multi_query=K00129+%23FFFFFF,red%0d%0aK07415+%23FFFFFF,red%0d%0aK00799+%23FFFFFF,red%0d%0aK13951+%23FFFFFF,red%0d%0aK00485+%23FFFFFF,red%0d%0aK00274+%23FFFFFF,red%0d%0aK00157+%23FFFFFF,red%0d%0aK13299+%23FFFFFF,red%0d%0aK23790+%23FFFFFF,red%0d%0aK00699+%23FFFFFF,red	22/820	71/8618	0.309859
mmu00062	Fatty acid elongation	Metabolism	Lipid metabolism	13	29	7.62556e-07	1.53464e-05	ENSMUSG00000032262(Elovl4|K10249);ENSMUSG00000032349(Elovl5|K10244);ENSMUSG00000038754(Elovl3|K10248);ENSMUSG00000031708(Tecr|K10258);ENSMUSG00000027195(Hsd17b12|K10251);ENSMUSG00000027984(Hadh|K00022);ENSMUSG00000006390(Elovl1|K10247);ENSMUSG00000035376(Hacd2|K10703);ENSMUSG00000036880(Acaa2|K07508);ENSMUSG00000072949(Acot1|K01068);ENSMUSG00000025465(Echs1|K07511);ENSMUSG00000021226(Acot2|K01068…	http://www.kegg.jp/kegg-bin/show_pathway?map=map00062&multi_query=K10249+%23FFFFFF,red%0d%0aK10244+%23FFFFFF,red%0d%0aK10248+%23FFFFFF,red%0d%0aK10258+%23FFFFFF,red%0d%0aK10251+%23FFFFFF,red%0d%0aK00022+%23FFFFFF,red%0d%0aK10247+%23FFFFFF,red%0d%0aK10703+%23FFFFFF,red%0d%0aK07508+%23FFFFFF,red%0d%0aK01068+%23FFFFFF,red%0d%0aK07511+%23FFFFFF,red	13/820	29/8618	0.448276
mmu05217	Basal cell carcinoma	Human Diseases	Cancer: specific types	19	63	3.39447e-06	6.42952e-05	ENSMUSG00000021466(Ptch1|K06225);ENSMUSG00000022382(Wnt7b|K00572);ENSMUSG00000081683(Fzd10|K02842);ENSMUSG00000041075(Fzd7|K02432);ENSMUSG00000000125(Wnt3|K00312);ENSMUSG00000000142(Axin2|K04385);ENSMUSG00000021453(Gadd45g|K04402);ENSMUSG00000025407(Gli1|K16797);ENSMUSG00000048402(Gli2|K16798);ENSMUSG00000021835(Bmp4|K04662);ENSMUSG00000022996(Wnt10b|K01357);ENSMUSG00000002633(Shh|K11988);ENSMUSG…	http://www.kegg.jp/kegg-bin/show_pathway?map=map05217&multi_query=K06225+%23FFFFFF,red%0d%0aK00572+%23FFFFFF,red%0d%0aK02842+%23FFFFFF,red%0d%0aK02432+%23FFFFFF,red%0d%0aK00312+%23FFFFFF,red%0d%0aK04385+%23FFFFFF,red%0d%0aK04402+%23FFFFFF,red%0d%0aK16797+%23FFFFFF,red%0d%0aK16798+%23FFFFFF,red%0d%0aK04662+%23FFFFFF,red%0d%0aK01357+%23FFFFFF,red%0d%0aK11988+%23FFFFFF,red%0d%0aK04492+%23FFFFFF,red%…	19/820	63/8618	0.301587
mmu05020	Prion disease	Human Diseases	Neurodegenerative disease	47	253	4.87867e-06	8.57576e-05	ENSMUSG00000020402(Vdac1|K05862);ENSMUSG00000079105(C7|K03996);ENSMUSG00000031633(Slc25a4|K05863);ENSMUSG00000026407(Cacna1s|K04857);ENSMUSG00000025393(Atp5b|K02133);ENSMUSG00000003072(Atp5d|K02134);ENSMUSG00000025781(Atp5c1|K02136);ENSMUSG00000042644(Itpr3|K04960);ENSMUSG00000026260(Ndufa10|K03954);ENSMUSG00000038462(Uqcrfs1|K00411);ENSMUSG00000025651(Uqcrc1|K00414);ENSMUSG00000009863(Sdhb|K0023…	http://www.kegg.jp/kegg-bin/show_pathway?map=map05020&multi_query=K05862+%23FFFFFF,red%0d%0aK03996+%23FFFFFF,red%0d%0aK05863+%23FFFFFF,red%0d%0aK04857+%23FFFFFF,red%0d%0aK02133+%23FFFFFF,red%0d%0aK02134+%23FFFFFF,red%0d%0aK02136+%23FFFFFF,red%0d%0aK04960+%23FFFFFF,red%0d%0aK03954+%23FFFFFF,red%0d%0aK00411+%23FFFFFF,red%0d%0aK00414+%23FFFFFF,red%0d%0aK00235+%23FFFFFF,red%0d%0aK04565+%23FFFFFF,red%…	47/820	253/8618	0.185771
mmu04260	Cardiac muscle contraction	Organismal Systems	Circulatory system	22	82	5.06023e-06	8.57576e-05	ENSMUSG00000030730(Atp2a1|K05853);ENSMUSG00000032366(Tpm1|K10373);ENSMUSG00000038239(Hrc|K23450);ENSMUSG00000028464(Tpm2|K10374);ENSMUSG00000026407(Cacna1s|K04857);ENSMUSG00000038462(Uqcrfs1|K00411);ENSMUSG00000025651(Uqcrc1|K00414);ENSMUSG00000074218(Cox7a1|K02270);ENSMUSG00000020163(Uqcr11|K00420);ENSMUSG00000022551(Cyc1|K00413);ENSMUSG00000059534(Uqcr10|K00419);ENSMUSG00000078815(Cacng6|K04871…	http://www.kegg.jp/kegg-bin/show_pathway?map=map04260&multi_query=K05853+%23FFFFFF,red%0d%0aK10373+%23FFFFFF,red%0d%0aK23450+%23FFFFFF,red%0d%0aK10374+%23FFFFFF,red%0d%0aK04857+%23FFFFFF,red%0d%0aK00411+%23FFFFFF,red%0d%0aK00414+%23FFFFFF,red%0d%0aK02270+%23FFFFFF,red%0d%0aK00420+%23FFFFFF,red%0d%0aK00413+%23FFFFFF,red%0d%0aK00419+%23FFFFFF,red%0d%0aK04871+%23FFFFFF,red%0d%0aK00418+%23FFFFFF,red%…	22/820	82/8618	0.268293
mmu05010	Alzheimer disease	Human Diseases	Neurodegenerative disease	61	366	7.93566e-06	0.000127764	ENSMUSG00000020402(Vdac1|K05862);ENSMUSG00000030730(Atp2a1|K05853);ENSMUSG00000031633(Slc25a4|K05863);ENSMUSG00000026407(Cacna1s|K04857);ENSMUSG00000025393(Atp5b|K02133);ENSMUSG00000003072(Atp5d|K02134);ENSMUSG00000025781(Atp5c1|K02136);ENSMUSG00000042644(Itpr3|K04960);ENSMUSG00000026260(Ndufa10|K03954);ENSMUSG00000038462(Uqcrfs1|K00411);ENSMUSG00000025651(Uqcrc1|K00414);ENSMUSG00000009863(Sdhb|K…	http://www.kegg.jp/kegg-bin/show_pathway?map=map05010&multi_query=K05862+%23FFFFFF,red%0d%0aK05853+%23FFFFFF,red%0d%0aK05863+%23FFFFFF,red%0d%0aK04857+%23FFFFFF,red%0d%0aK02133+%23FFFFFF,red%0d%0aK02134+%23FFFFFF,red%0d%0aK02136+%23FFFFFF,red%0d%0aK04960+%23FFFFFF,red%0d%0aK03954+%23FFFFFF,red%0d%0aK00411+%23FFFFFF,red%0d%0aK00414+%23FFFFFF,red%0d%0aK00235+%23FFFFFF,red%0d%0aK00572+%23FFFFFF,red%…	61/820	366/8618	0.166667
mmu00380	Tryptophan metabolism	Metabolism	Amino acid metabolism	16	51	1.14656e-05	0.000175805	ENSMUSG00000003477(Inmt|K00562);ENSMUSG00000029455(Aldh2|K00128);ENSMUSG00000027187(Cat|K03781);ENSMUSG00000027984(Hadh|K00022);ENSMUSG00000023832(Acat2|K00626);ENSMUSG00000025465(Echs1|K07511);ENSMUSG00000032315(Cyp1a1|K07408);ENSMUSG00000040147(Maob|K00274);ENSMUSG00000038242(Aox4|K00157);ENSMUSG00000069873(4930438A08Rik|K03334);ENSMUSG00000003809(Gcdh|K00252);ENSMUSG00000022853(Ehhadh|K07514);…	http://www.kegg.jp/kegg-bin/show_pathway?map=map00380&multi_query=K00562+%23FFFFFF,red%0d%0aK00128+%23FFFFFF,red%0d%0aK03781+%23FFFFFF,red%0d%0aK00022+%23FFFFFF,red%0d%0aK00626+%23FFFFFF,red%0d%0aK07511+%23FFFFFF,red%0d%0aK07408+%23FFFFFF,red%0d%0aK00274+%23FFFFFF,red%0d%0aK00157+%23FFFFFF,red%0d%0aK03334+%23FFFFFF,red%0d%0aK00252+%23FFFFFF,red%0d%0aK07514+%23FFFFFF,red%0d%0aK00816+%23FFFFFF,red%…	16/820	51/8618	0.313725
mmu05022	Pathways of neurodegeneration - multiple diseases	Human Diseases	Neurodegenerative disease	71	456	1.64216e-05	0.000240353	ENSMUSG00000020402(Vdac1|K05862);ENSMUSG00000028756(Pink1|K05688);ENSMUSG00000030730(Atp2a1|K05853);ENSMUSG00000031633(Slc25a4|K05863);ENSMUSG00000027187(Cat|K03781);ENSMUSG00000026407(Cacna1s|K04857);ENSMUSG00000025393(Atp5b|K02133);ENSMUSG00000024617(Camk2a|K04515);ENSMUSG00000029020(Mfn2|K06030);ENSMUSG00000027602(Map1lc3a|K10435);ENSMUSG00000003072(Atp5d|K02134);ENSMUSG00000025781(Atp5c1|K021…	http://www.kegg.jp/kegg-bin/show_pathway?map=map05022&multi_query=K05862+%23FFFFFF,red%0d%0aK05688+%23FFFFFF,red%0d%0aK05853+%23FFFFFF,red%0d%0aK05863+%23FFFFFF,red%0d%0aK03781+%23FFFFFF,red%0d%0aK04857+%23FFFFFF,red%0d%0aK02133+%23FFFFFF,red%0d%0aK04515+%23FFFFFF,red%0d%0aK06030+%23FFFFFF,red%0d%0aK10435+%23FFFFFF,red%0d%0aK02134+%23FFFFFF,red%0d%0aK02136+%23FFFFFF,red%0d%0aK04960+%23FFFFFF,red%…	71/820	456/8618	0.155702
mmu00630	Glyoxylate and dicarboxylate metabolism	Metabolism	Carbohydrate metabolism	12	32	1.9025e-05	0.00026635	ENSMUSG00000005683(Cs|K01647);ENSMUSG00000027187(Cat|K03781);ENSMUSG00000026473(Glul|K01915);ENSMUSG00000027605(Acss2|K01895);ENSMUSG00000022477(Aco2|K01681);ENSMUSG00000019179(Mdh2|K00026);ENSMUSG00000020321(Mdh1|K00025);ENSMUSG00000023832(Acat2|K00626);ENSMUSG00000032527(Pccb|K01966);ENSMUSG00000027452(Acss1|K01895);ENSMUSG00000035637(Grhpr|K00049);ENSMUSG00000033429(Mcee|K05606)	http://www.kegg.jp/kegg-bin/show_pathway?map=map00630&multi_query=K01647+%23FFFFFF,red%0d%0aK03781+%23FFFFFF,red%0d%0aK01915+%23FFFFFF,red%0d%0aK01895+%23FFFFFF,red%0d%0aK01681+%23FFFFFF,red%0d%0aK00026+%23FFFFFF,red%0d%0aK00025+%23FFFFFF,red%0d%0aK00626+%23FFFFFF,red%0d%0aK01966+%23FFFFFF,red%0d%0aK00049+%23FFFFFF,red%0d%0aK05606+%23FFFFFF,red	12/820	32/8618	0.375
mmu00480	Glutathione metabolism	Metabolism	Metabolism of other amino acids	19	72	2.85492e-05	0.000383035	ENSMUSG00000058135(Gstm1|K00799);ENSMUSG00000025934(Gsta3|K00799);ENSMUSG00000008540(Mgst1|K00799);ENSMUSG00000075706(Gpx4|K05361);ENSMUSG00000030541(Idh2|K00031);ENSMUSG00000071708(Sms|K00802);ENSMUSG00000026688(Mgst3|K00799);ENSMUSG00000022562(Oplah|K01469);ENSMUSG00000026000(Lancl1|K25210);ENSMUSG00000001663(Gstt1|K00799);ENSMUSG00000004032(Gstm5|K00799);ENSMUSG00000040471(Ggt6|K00681);ENSMUSG…	http://www.kegg.jp/kegg-bin/show_pathway?map=map00480&multi_query=K00799+%23FFFFFF,red%0d%0aK05361+%23FFFFFF,red%0d%0aK00031+%23FFFFFF,red%0d%0aK00802+%23FFFFFF,red%0d%0aK01469+%23FFFFFF,red%0d%0aK25210+%23FFFFFF,red%0d%0aK00681+%23FFFFFF,red%0d%0aK07232+%23FFFFFF,red%0d%0aK13299+%23FFFFFF,red%0d%0aK23790+%23FFFFFF,red	19/820	72/8618	0.263889
mmu00350	Tyrosine metabolism	Metabolism	Amino acid metabolism	13	39	3.70159e-05	0.000476764	ENSMUSG00000019102(Aldh3a1|K00129);ENSMUSG00000055301(Adh7|K13951);ENSMUSG00000021033(Gstz1|K01800);ENSMUSG00000075296(Aldh3b2|K00129);ENSMUSG00000019326(Aoc3|K00276);ENSMUSG00000074207(Adh1|K13951);ENSMUSG00000040147(Maob|K00274);ENSMUSG00000038242(Aox4|K00157);ENSMUSG00000022129(Dct|K01827);ENSMUSG00000069873(4930438A08Rik|K03334);ENSMUSG00000000214(Th|K00501);ENSMUSG00000038216(Pnmt|K00553);EN…	http://www.kegg.jp/kegg-bin/show_pathway?map=map00350&multi_query=K00129+%23FFFFFF,red%0d%0aK13951+%23FFFFFF,red%0d%0aK01800+%23FFFFFF,red%0d%0aK00276+%23FFFFFF,red%0d%0aK00274+%23FFFFFF,red%0d%0aK00157+%23FFFFFF,red%0d%0aK01827+%23FFFFFF,red%0d%0aK03334+%23FFFFFF,red%0d%0aK00501+%23FFFFFF,red%0d%0aK00553+%23FFFFFF,red%0d%0aK00457+%23FFFFFF,red	13/820	39/8618	0.333333
mmu00410	beta-Alanine metabolism	Metabolism	Metabolism of other amino acids	11	32	0.000107197	0.00128486	ENSMUSG00000019102(Aldh3a1|K00129);ENSMUSG00000029455(Aldh2|K00128);ENSMUSG00000021238(Aldh6a1|K00140);ENSMUSG00000025465(Echs1|K07511);ENSMUSG00000075296(Aldh3b2|K00129);ENSMUSG00000019326(Aoc3|K00276);ENSMUSG00000029098(Acox3|K00232);ENSMUSG00000074064(Mlycd|K01578);ENSMUSG00000029545(Acads|K00248);ENSMUSG00000022853(Ehhadh|K07514);ENSMUSG00000033427(Upb1|K01431)	http://www.kegg.jp/kegg-bin/show_pathway?map=map00410&multi_query=K00129+%23FFFFFF,red%0d%0aK00128+%23FFFFFF,red%0d%0aK00140+%23FFFFFF,red%0d%0aK07511+%23FFFFFF,red%0d%0aK00276+%23FFFFFF,red%0d%0aK00232+%23FFFFFF,red%0d%0aK01578+%23FFFFFF,red%0d%0aK00248+%23FFFFFF,red%0d%0aK07514+%23FFFFFF,red%0d%0aK01431+%23FFFFFF,red	11/820	32/8618	0.34375
mmu00650	Butanoate metabolism	Metabolism	Carbohydrate metabolism	10	27	0.000107736	0.00128486	ENSMUSG00000029482(Aacs|K01907);ENSMUSG00000027984(Hadh|K00022);ENSMUSG00000023832(Acat2|K00626);ENSMUSG00000025465(Echs1|K07511);ENSMUSG00000027875(Hmgcs2|K01641);ENSMUSG00000029545(Acads|K00248);ENSMUSG00000022853(Ehhadh|K07514);ENSMUSG00000035936(Aldh5a1|K00139);ENSMUSG00000030972(Acsm5|K01896);ENSMUSG00000033533(Acsm1|K23756)	http://www.kegg.jp/kegg-bin/show_pathway?map=map00650&multi_query=K01907+%23FFFFFF,red%0d%0aK00022+%23FFFFFF,red%0d%0aK00626+%23FFFFFF,red%0d%0aK07511+%23FFFFFF,red%0d%0aK01641+%23FFFFFF,red%0d%0aK00248+%23FFFFFF,red%0d%0aK07514+%23FFFFFF,red%0d%0aK00139+%23FFFFFF,red%0d%0aK01896+%23FFFFFF,red%0d%0aK23756+%23FFFFFF,red	10/820	27/8618	0.37037
mmu00010	Glycolysis / Gluconeogenesis	Metabolism	Carbohydrate metabolism	17	67	0.00012682	0.00141394	ENSMUSG00000019102(Aldh3a1|K00129);ENSMUSG00000033065(Pfkm|K00850);ENSMUSG00000060600(Eno3|K01689);ENSMUSG00000029455(Aldh2|K00128);ENSMUSG00000055301(Adh7|K13951);ENSMUSG00000030246(Ldhb|K00016);ENSMUSG00000027605(Acss2|K01895);ENSMUSG00000030695(Aldoa|K01623);ENSMUSG00000025791(Pgm1|K01835);ENSMUSG00000020475(Pgam2|K01834);ENSMUSG00000027513(Pck1|K01596);ENSMUSG00000075296(Aldh3b2|K00129);ENSMU…	http://www.kegg.jp/kegg-bin/show_pathway?map=map00010&multi_query=K00129+%23FFFFFF,red%0d%0aK00850+%23FFFFFF,red%0d%0aK01689+%23FFFFFF,red%0d%0aK00128+%23FFFFFF,red%0d%0aK13951+%23FFFFFF,red%0d%0aK00016+%23FFFFFF,red%0d%0aK01895+%23FFFFFF,red%0d%0aK01623+%23FFFFFF,red%0d%0aK01835+%23FFFFFF,red%0d%0aK01834+%23FFFFFF,red%0d%0aK01596+%23FFFFFF,red%0d%0aK03841+%23FFFFFF,red	17/820	67/8618	0.253731
mmu04514	Cell adhesion molecules	Environmental Information Processing	Signaling molecules and interaction	31	163	0.000127343	0.00141394	ENSMUSG00000036594(H2-Aa|K06752);ENSMUSG00000060586(H2-Eb1|K06752);ENSMUSG00000073421(H2-Ab1|K06752);ENSMUSG00000022512(Cldn1|K06087);ENSMUSG00000056569(Mpz|K06770);ENSMUSG00000061232(H2-K1|K06751);ENSMUSG00000033295(Ptprf|K05695);ENSMUSG00000005338(Cadm3|K06780);ENSMUSG00000000305(Cdh4|K06797);ENSMUSG00000056116(H2-T22|K06751);ENSMUSG00000000303(Cdh1|K05689);ENSMUSG00000067212(H2-T23|K06751);ENS…	http://www.kegg.jp/kegg-bin/show_pathway?map=map04514&multi_query=K06752+%23FFFFFF,red%0d%0aK06087+%23FFFFFF,red%0d%0aK06770+%23FFFFFF,red%0d%0aK06751+%23FFFFFF,red%0d%0aK05695+%23FFFFFF,red%0d%0aK06780+%23FFFFFF,red%0d%0aK06797+%23FFFFFF,red%0d%0aK05689+%23FFFFFF,red%0d%0aK06088+%23FFFFFF,red%0d%0aK06775+%23FFFFFF,red%0d%0aK07377+%23FFFFFF,red%0d%0aK06747+%23FFFFFF,red%0d%0aK06760+%23FFFFFF,red%…	31/820	163/8618	0.190184
mmu05330	Allograft rejection	Human Diseases	Immune disease	15	56	0.000163222	0.00169541	ENSMUSG00000036594(H2-Aa|K06752);ENSMUSG00000060586(H2-Eb1|K06752);ENSMUSG00000073421(H2-Ab1|K06752);ENSMUSG00000061232(H2-K1|K06751);ENSMUSG00000056116(H2-T22|K06751);ENSMUSG00000067212(H2-T23|K06751);ENSMUSG00000037649(H2-DMa|K06752);ENSMUSG00000079547(H2-DMb1|K06752);ENSMUSG00000060550(H2-Q7|K06751);ENSMUSG00000037202(Prf1|K07818);ENSMUSG00000037548(H2-DMb2|K06752);ENSMUSG00000016283(H2-M2|K06…	http://www.kegg.jp/kegg-bin/show_pathway?map=map05330&multi_query=K06752+%23FFFFFF,red%0d%0aK06751+%23FFFFFF,red%0d%0aK07818+%23FFFFFF,red%0d%0aK05406+%23FFFFFF,red%0d%0aK05425+%23FFFFFF,red	15/820	56/8618	0.267857
mmu05332	Graft-versus-host disease	Human Diseases	Immune disease	15	56	0.000163222	0.00169541	ENSMUSG00000036594(H2-Aa|K06752);ENSMUSG00000060586(H2-Eb1|K06752);ENSMUSG00000073421(H2-Ab1|K06752);ENSMUSG00000061232(H2-K1|K06751);ENSMUSG00000056116(H2-T22|K06751);ENSMUSG00000067212(H2-T23|K06751);ENSMUSG00000037649(H2-DMa|K06752);ENSMUSG00000079547(H2-DMb1|K06752);ENSMUSG00000060550(H2-Q7|K06751);ENSMUSG00000037202(Prf1|K07818);ENSMUSG00000037548(H2-DMb2|K06752);ENSMUSG00000016283(H2-M2|K06…	http://www.kegg.jp/kegg-bin/show_pathway?map=map05332&multi_query=K06752+%23FFFFFF,red%0d%0aK06751+%23FFFFFF,red%0d%0aK07818+%23FFFFFF,red%0d%0aK07980+%23FFFFFF,red	15/820	56/8618	0.267857
mmu04723	Retrograde endocannabinoid signaling	Organismal Systems	Nervous system	27	139	0.000238275	0.00239765	ENSMUSG00000033174(Mgll|K01054);ENSMUSG00000026407(Cacna1s|K04857);ENSMUSG00000042644(Itpr3|K04960);ENSMUSG00000026260(Ndufa10|K03954);ENSMUSG00000034171(Faah|K15528);ENSMUSG00000037916(Ndufv1|K03942);ENSMUSG00000031059(Ndufb11|K11351);ENSMUSG00000040048(Ndufb10|K03966);ENSMUSG00000020153(Ndufs7|K03940);ENSMUSG00000036199(Ndufa13|K11353);ENSMUSG00000004864(Mapk13|K04441);ENSMUSG00000000399(Ndufa9…	http://www.kegg.jp/kegg-bin/show_pathway?map=map04723&multi_query=K01054+%23FFFFFF,red%0d%0aK04857+%23FFFFFF,red%0d%0aK04960+%23FFFFFF,red%0d%0aK03954+%23FFFFFF,red%0d%0aK15528+%23FFFFFF,red%0d%0aK03942+%23FFFFFF,red%0d%0aK11351+%23FFFFFF,red%0d%0aK03966+%23FFFFFF,red%0d%0aK03940+%23FFFFFF,red%0d%0aK11353+%23FFFFFF,red%0d%0aK04441+%23FFFFFF,red%0d%0aK03953+%23FFFFFF,red%0d%0aK03948+%23FFFFFF,red%…	27/820	139/8618	0.194245
mmu00592	alpha-Linolenic acid metabolism	Metabolism	Lipid metabolism	9	25	0.000307128	0.00299682	ENSMUSG00000028749(Pla2g2f|K01047);ENSMUSG00000060675(Plaat3|K16817);ENSMUSG00000029098(Acox3|K00232);ENSMUSG00000027999(Pla2g12a|K01047);ENSMUSG00000010651(Acaa1b|K07513);ENSMUSG00000028751(Pla2g2e|K01047);ENSMUSG00000041193(Pla2g5|K01047);ENSMUSG00000034579(Pla2g3|K01047);ENSMUSG00000029134(Plb1|K14621)	http://www.kegg.jp/kegg-bin/show_pathway?map=map00592&multi_query=K01047+%23FFFFFF,red%0d%0aK16817+%23FFFFFF,red%0d%0aK00232+%23FFFFFF,red%0d%0aK07513+%23FFFFFF,red%0d%0aK14621+%23FFFFFF,red	9/820	25/8618	0.36
mmu05150	Staphylococcus aureus infection	Human Diseases	Infectious disease: bacterial	24	120	0.000330946	0.00313425	ENSMUSG00000006777(Krt23|K07604);ENSMUSG00000036594(H2-Aa|K06752);ENSMUSG00000054146(Krt15|K07604);ENSMUSG00000060586(H2-Eb1|K06752);ENSMUSG00000061780(Cfd|K01334);ENSMUSG00000073421(H2-Ab1|K06752);ENSMUSG00000019761(Krt10|K07604);ENSMUSG00000035831(Krt25|K07604);ENSMUSG00000017588(Krt27|K07604);ENSMUSG00000055937(Krt28|K07604);ENSMUSG00000037649(H2-DMa|K06752);ENSMUSG00000048013(Krt35|K07604);EN…	http://www.kegg.jp/kegg-bin/show_pathway?map=map05150&multi_query=K07604+%23FFFFFF,red%0d%0aK06752+%23FFFFFF,red%0d%0aK01334+%23FFFFFF,red%0d%0aK21100+%23FFFFFF,red	24/820	120/8618	0.2
mmu00590	Arachidonic acid metabolism	Metabolism	Lipid metabolism	19	86	0.000368158	0.00338706	ENSMUSG00000018907(Alox12e|K00458);ENSMUSG00000025479(Cyp2e1|K07415);ENSMUSG00000028749(Pla2g2f|K01047);ENSMUSG00000060675(Plaat3|K16817);ENSMUSG00000047250(Ptgs1|K00509);ENSMUSG00000022040(Ephx2|K08726);ENSMUSG00000030483(Cyp2b10|K07412);ENSMUSG00000027999(Pla2g12a|K01047);ENSMUSG00000029059(Prxl2b|K15717);ENSMUSG00000051483(Cbr1|K00079);ENSMUSG00000081225(Cyp2j12|K07418);ENSMUSG00000040650(Cyp2…	http://www.kegg.jp/kegg-bin/show_pathway?map=map00590&multi_query=K00458+%23FFFFFF,red%0d%0aK07415+%23FFFFFF,red%0d%0aK01047+%23FFFFFF,red%0d%0aK16817+%23FFFFFF,red%0d%0aK00509+%23FFFFFF,red%0d%0aK08726+%23FFFFFF,red%0d%0aK07412+%23FFFFFF,red%0d%0aK15717+%23FFFFFF,red%0d%0aK00079+%23FFFFFF,red%0d%0aK07418+%23FFFFFF,red%0d%0aK14621+%23FFFFFF,red	19/820	86/8618	0.22093
mmu04923	Regulation of lipolysis in adipocytes	Organismal Systems	Endocrine system	14	56	0.000579116	0.00517987	ENSMUSG00000025509(Pnpla2|K16816);ENSMUSG00000033174(Mgll|K01054);ENSMUSG00000030546(Plin1|K08768);ENSMUSG00000060675(Plaat3|K16817);ENSMUSG00000003123(Lipe|K07188);ENSMUSG00000047250(Ptgs1|K00509);ENSMUSG00000040016(Ptger3|K04260);ENSMUSG00000031489(Adrb3|K04143);ENSMUSG00000045730(Adrb2|K04142);ENSMUSG00000020431(Adcy1|K08041);ENSMUSG00000047182(Irs3|K17445);ENSMUSG00000042429(Adora1|K04265);EN…	http://www.kegg.jp/kegg-bin/show_pathway?map=map04923&multi_query=K16816+%23FFFFFF,red%0d%0aK01054+%23FFFFFF,red%0d%0aK08768+%23FFFFFF,red%0d%0aK16817+%23FFFFFF,red%0d%0aK07188+%23FFFFFF,red%0d%0aK00509+%23FFFFFF,red%0d%0aK04260+%23FFFFFF,red%0d%0aK04143+%23FFFFFF,red%0d%0aK04142+%23FFFFFF,red%0d%0aK08041+%23FFFFFF,red%0d%0aK17445+%23FFFFFF,red%0d%0aK04265+%23FFFFFF,red%0d%0aK08771+%23FFFFFF,red%…	14/820	56/8618	0.25
mmu04940	Type I diabetes mellitus	Human Diseases	Endocrine and metabolic disease	15	63	0.000652134	0.00558946	ENSMUSG00000036594(H2-Aa|K06752);ENSMUSG00000060586(H2-Eb1|K06752);ENSMUSG00000073421(H2-Ab1|K06752);ENSMUSG00000061232(H2-K1|K06751);ENSMUSG00000056116(H2-T22|K06751);ENSMUSG00000067212(H2-T23|K06751);ENSMUSG00000037649(H2-DMa|K06752);ENSMUSG00000079547(H2-DMb1|K06752);ENSMUSG00000060550(H2-Q7|K06751);ENSMUSG00000037202(Prf1|K07818);ENSMUSG00000037548(H2-DMb2|K06752);ENSMUSG00000016283(H2-M2|K06…	http://www.kegg.jp/kegg-bin/show_pathway?map=map04940&multi_query=K06752+%23FFFFFF,red%0d%0aK06751+%23FFFFFF,red%0d%0aK07818+%23FFFFFF,red%0d%0aK05406+%23FFFFFF,red%0d%0aK05425+%23FFFFFF,red	15/820	63/8618	0.238095
mmu04612	Antigen processing and presentation	Organismal Systems	Immune system	18	83	0.000659625	0.00558946	ENSMUSG00000024610(Cd74|K06505);ENSMUSG00000036594(H2-Aa|K06752);ENSMUSG00000060586(H2-Eb1|K06752);ENSMUSG00000073421(H2-Ab1|K06752);ENSMUSG00000061232(H2-K1|K06751);ENSMUSG00000056116(H2-T22|K06751);ENSMUSG00000067212(H2-T23|K06751);ENSMUSG00000037321(Tap1|K05653);ENSMUSG00000090877(Hspa1b|K03283);ENSMUSG00000037649(H2-DMa|K06752);ENSMUSG00000079547(H2-DMb1|K06752);ENSMUSG00000091971(Hspa1a|K032…	http://www.kegg.jp/kegg-bin/show_pathway?map=map04612&multi_query=K06505+%23FFFFFF,red%0d%0aK06752+%23FFFFFF,red%0d%0aK06751+%23FFFFFF,red%0d%0aK05653+%23FFFFFF,red%0d%0aK03283+%23FFFFFF,red%0d%0aK07980+%23FFFFFF,red	18/820	83/8618	0.216867
mmu00020	Citrate cycle (TCA cycle)	Metabolism	Carbohydrate metabolism	10	33	0.000697149	0.00575595	ENSMUSG00000024892(Pcx|K01958);ENSMUSG00000005683(Cs|K01647);ENSMUSG00000022477(Aco2|K01681);ENSMUSG00000020917(Acly|K01648);ENSMUSG00000019179(Mdh2|K00026);ENSMUSG00000027513(Pck1|K01596);ENSMUSG00000020321(Mdh1|K00025);ENSMUSG00000009863(Sdhb|K00235);ENSMUSG00000030541(Idh2|K00031);ENSMUSG00000052738(Suclg1|K01899)	http://www.kegg.jp/kegg-bin/show_pathway?map=map00020&multi_query=K01958+%23FFFFFF,red%0d%0aK01647+%23FFFFFF,red%0d%0aK01681+%23FFFFFF,red%0d%0aK01648+%23FFFFFF,red%0d%0aK00026+%23FFFFFF,red%0d%0aK01596+%23FFFFFF,red%0d%0aK00025+%23FFFFFF,red%0d%0aK00235+%23FFFFFF,red%0d%0aK00031+%23FFFFFF,red%0d%0aK01899+%23FFFFFF,red	10/820	33/8618	0.30303
mmu05204	Chemical carcinogenesis - DNA adducts	Human Diseases	Cancer: overview	18	84	0.000766627	0.00617135	ENSMUSG00000025479(Cyp2e1|K07415);ENSMUSG00000058135(Gstm1|K00799);ENSMUSG00000038776(Ephx1|K01253);ENSMUSG00000025934(Gsta3|K00799);ENSMUSG00000008540(Mgst1|K00799);ENSMUSG00000032315(Cyp1a1|K07408);ENSMUSG00000030711(Sult1a1|K01014);ENSMUSG00000026688(Mgst3|K00799);ENSMUSG00000001663(Gstt1|K00799);ENSMUSG00000004032(Gstm5|K00799);ENSMUSG00000029864(Gstk1|K13299);ENSMUSG00000051483(Cbr1|K00079);…	http://www.kegg.jp/kegg-bin/show_pathway?map=map05204&multi_query=K07415+%23FFFFFF,red%0d%0aK00799+%23FFFFFF,red%0d%0aK01253+%23FFFFFF,red%0d%0aK07408+%23FFFFFF,red%0d%0aK01014+%23FFFFFF,red%0d%0aK13299+%23FFFFFF,red%0d%0aK00079+%23FFFFFF,red%0d%0aK23790+%23FFFFFF,red%0d%0aK00699+%23FFFFFF,red	18/820	84/8618	0.214286
mmu05014	Amyotrophic lateral sclerosis	Human Diseases	Neurodegenerative disease	52	352	0.000813623	0.00638992	ENSMUSG00000020402(Vdac1|K05862);ENSMUSG00000028756(Pink1|K05688);ENSMUSG00000027187(Cat|K03781);ENSMUSG00000025393(Atp5b|K02133);ENSMUSG00000027602(Map1lc3a|K10435);ENSMUSG00000003072(Atp5d|K02134);ENSMUSG00000025781(Atp5c1|K02136);ENSMUSG00000042644(Itpr3|K04960);ENSMUSG00000026260(Ndufa10|K03954);ENSMUSG00000038462(Uqcrfs1|K00411);ENSMUSG00000025651(Uqcrc1|K00414);ENSMUSG00000009863(Sdhb|K0023…	http://www.kegg.jp/kegg-bin/show_pathway?map=map05014&multi_query=K05862+%23FFFFFF,red%0d%0aK05688+%23FFFFFF,red%0d%0aK03781+%23FFFFFF,red%0d%0aK02133+%23FFFFFF,red%0d%0aK10435+%23FFFFFF,red%0d%0aK02134+%23FFFFFF,red%0d%0aK02136+%23FFFFFF,red%0d%0aK04960+%23FFFFFF,red%0d%0aK03954+%23FFFFFF,red%0d%0aK00411+%23FFFFFF,red%0d%0aK00414+%23FFFFFF,red%0d%0aK00235+%23FFFFFF,red%0d%0aK04565+%23FFFFFF,red%…	52/820	352/8618	0.147727
mmu00270	Cysteine and methionine metabolism	Metabolism	Amino acid metabolism	13	52	0.000902465	0.0069189	ENSMUSG00000033022(Cdo1|K00456);ENSMUSG00000030246(Ldhb|K00016);ENSMUSG00000019179(Mdh2|K00026);ENSMUSG00000020321(Mdh1|K00025);ENSMUSG00000030826(Bcat2|K00826);ENSMUSG00000044986(Tst|K01011);ENSMUSG00000071711(Mpst|K01011);ENSMUSG00000053398(Phgdh|K00058);ENSMUSG00000020629(Adi1|K08967);ENSMUSG00000071708(Sms|K00802);ENSMUSG00000024039(Cbs|K01697);ENSMUSG00000069873(4930438A08Rik|K03334);ENSMUSG…	http://www.kegg.jp/kegg-bin/show_pathway?map=map00270&multi_query=K00456+%23FFFFFF,red%0d%0aK00016+%23FFFFFF,red%0d%0aK00026+%23FFFFFF,red%0d%0aK00025+%23FFFFFF,red%0d%0aK00826+%23FFFFFF,red%0d%0aK01011+%23FFFFFF,red%0d%0aK00058+%23FFFFFF,red%0d%0aK08967+%23FFFFFF,red%0d%0aK00802+%23FFFFFF,red%0d%0aK01697+%23FFFFFF,red%0d%0aK03334+%23FFFFFF,red%0d%0aK00816+%23FFFFFF,red	13/820	52/8618	0.25
mmu00260	Glycine, serine and threonine metabolism	Metabolism	Amino acid metabolism	11	40	0.000945697	0.00708173	ENSMUSG00000020475(Pgam2|K01834);ENSMUSG00000032786(Alas1|K00643);ENSMUSG00000019326(Aoc3|K00276);ENSMUSG00000053398(Phgdh|K00058);ENSMUSG00000024039(Cbs|K01697);ENSMUSG00000015970(Chdh|K00108);ENSMUSG00000040147(Maob|K00274);ENSMUSG00000035637(Grhpr|K00049);ENSMUSG00000029446(Psph|K01079);ENSMUSG00000006378(Gcat|K00639);ENSMUSG00000002769(Gnmt|K00552)	http://www.kegg.jp/kegg-bin/show_pathway?map=map00260&multi_query=K01834+%23FFFFFF,red%0d%0aK00643+%23FFFFFF,red%0d%0aK00276+%23FFFFFF,red%0d%0aK00058+%23FFFFFF,red%0d%0aK01697+%23FFFFFF,red%0d%0aK00108+%23FFFFFF,red%0d%0aK00274+%23FFFFFF,red%0d%0aK00049+%23FFFFFF,red%0d%0aK01079+%23FFFFFF,red%0d%0aK00639+%23FFFFFF,red%0d%0aK00552+%23FFFFFF,red	11/820	40/8618	0.275
mmu04310	Wnt signaling pathway	Environmental Information Processing	Signal transduction	29	167	0.000989843	0.00724385	ENSMUSG00000024617(Camk2a|K04515);ENSMUSG00000042793(Lgr6|K08399);ENSMUSG00000022382(Wnt7b|K00572);ENSMUSG00000081683(Fzd10|K02842);ENSMUSG00000041075(Fzd7|K02432);ENSMUSG00000000125(Wnt3|K00312);ENSMUSG00000000142(Axin2|K04385);ENSMUSG00000028988(Ctnnbip1|K04493);ENSMUSG00000022996(Wnt10b|K01357);ENSMUSG00000034177(Rnf43|K15694);ENSMUSG00000027985(Lef1|K04492);ENSMUSG00000015957(Wnt11|K01384);EN…	http://www.kegg.jp/kegg-bin/show_pathway?map=map04310&multi_query=K04515+%23FFFFFF,red%0d%0aK08399+%23FFFFFF,red%0d%0aK00572+%23FFFFFF,red%0d%0aK02842+%23FFFFFF,red%0d%0aK02432+%23FFFFFF,red%0d%0aK00312+%23FFFFFF,red%0d%0aK04385+%23FFFFFF,red%0d%0aK04493+%23FFFFFF,red%0d%0aK01357+%23FFFFFF,red%0d%0aK15694+%23FFFFFF,red%0d%0aK04492+%23FFFFFF,red%0d%0aK01384+%23FFFFFF,red%0d%0aK19471+%23FFFFFF,red%…	29/820	167/8618	0.173653
mmu04020	Calcium signaling pathway	Environmental Information Processing	Signal transduction	38	240	0.0011213	0.00802354	ENSMUSG00000007122(Casq1|K23468);ENSMUSG00000020402(Vdac1|K05862);ENSMUSG00000027470(Mylk2|K00907);ENSMUSG00000030730(Atp2a1|K05853);ENSMUSG00000038239(Hrc|K23450);ENSMUSG00000044951(Mylk4|K00907);ENSMUSG00000031633(Slc25a4|K05863);ENSMUSG00000026407(Cacna1s|K04857);ENSMUSG00000030849(Fgfr2|K05093);ENSMUSG00000024617(Camk2a|K04515);ENSMUSG00000042644(Itpr3|K04960);ENSMUSG00000030987(Stim1|K16059)…	http://www.kegg.jp/kegg-bin/show_pathway?map=map04020&multi_query=K23468+%23FFFFFF,red%0d%0aK05862+%23FFFFFF,red%0d%0aK00907+%23FFFFFF,red%0d%0aK05853+%23FFFFFF,red%0d%0aK23450+%23FFFFFF,red%0d%0aK05863+%23FFFFFF,red%0d%0aK04857+%23FFFFFF,red%0d%0aK05093+%23FFFFFF,red%0d%0aK04515+%23FFFFFF,red%0d%0aK04960+%23FFFFFF,red%0d%0aK16059+%23FFFFFF,red%0d%0aK07190+%23FFFFFF,red%0d%0aK00911+%23FFFFFF,red%…	38/820	240/8618	0.158333
mmu00561	Glycerolipid metabolism	Metabolism	Lipid metabolism	14	62	0.00169471	0.011863	ENSMUSG00000025509(Pnpla2|K16816);ENSMUSG00000030747(Dgat2|K11160);ENSMUSG00000033174(Mgll|K01054);ENSMUSG00000024978(Gpam|K00629);ENSMUSG00000029455(Aldh2|K00128);ENSMUSG00000026922(Agpat2|K13509);ENSMUSG00000020593(Lpin1|K15728);ENSMUSG00000020646(Mboat2|K13517);ENSMUSG00000031467(Agpat5|K19007);ENSMUSG00000023827(Agpat4|K13523);ENSMUSG00000041653(Pnpla3|K13534);ENSMUSG00000012187(Mogat1|K14458…	http://www.kegg.jp/kegg-bin/show_pathway?map=map00561&multi_query=K16816+%23FFFFFF,red%0d%0aK11160+%23FFFFFF,red%0d%0aK01054+%23FFFFFF,red%0d%0aK00629+%23FFFFFF,red%0d%0aK00128+%23FFFFFF,red%0d%0aK13509+%23FFFFFF,red%0d%0aK15728+%23FFFFFF,red%0d%0aK13517+%23FFFFFF,red%0d%0aK19007+%23FFFFFF,red%0d%0aK13523+%23FFFFFF,red%0d%0aK13534+%23FFFFFF,red%0d%0aK14458+%23FFFFFF,red%0d%0aK00901+%23FFFFFF,red%…	14/820	62/8618	0.225806
mmu04152	AMPK signaling pathway	Environmental Information Processing	Signal transduction	22	123	0.00264986	0.0181544	ENSMUSG00000020532(Acaca|K11262);ENSMUSG00000022878(Adipoq|K07296);ENSMUSG00000025153(Fasn|K00665);ENSMUSG00000025202(Scd3|K00507);ENSMUSG00000033065(Pfkm|K00850);ENSMUSG00000037071(Scd1|K00507);ENSMUSG00000042010(Acacb|K01946);ENSMUSG00000018566(Slc2a4|K07191);ENSMUSG00000027513(Pck1|K01596);ENSMUSG00000035064(Eef2k|K08292);ENSMUSG00000044167(Foxo1|K07201);ENSMUSG00000003123(Lipe|K07188);ENSMUSG…	http://www.kegg.jp/kegg-bin/show_pathway?map=map04152&multi_query=K11262+%23FFFFFF,red%0d%0aK07296+%23FFFFFF,red%0d%0aK00665+%23FFFFFF,red%0d%0aK00507+%23FFFFFF,red%0d%0aK00850+%23FFFFFF,red%0d%0aK01946+%23FFFFFF,red%0d%0aK07191+%23FFFFFF,red%0d%0aK01596+%23FFFFFF,red%0d%0aK08292+%23FFFFFF,red%0d%0aK07201+%23FFFFFF,red%0d%0aK07188+%23FFFFFF,red%0d%0aK07197+%23FFFFFF,red%0d%0aK04354+%23FFFFFF,red%…	22/820	123/8618	0.178862
mmu04936	Alcoholic liver disease	Human Diseases	Endocrine and metabolic disease	24	139	0.00282223	0.0189325	ENSMUSG00000020532(Acaca|K11262);ENSMUSG00000022878(Adipoq|K07296);ENSMUSG00000025153(Fasn|K00665);ENSMUSG00000025202(Scd3|K00507);ENSMUSG00000025479(Cyp2e1|K07415);ENSMUSG00000037071(Scd1|K00507);ENSMUSG00000042010(Acacb|K01946);ENSMUSG00000029455(Aldh2|K00128);ENSMUSG00000055301(Adh7|K13951);ENSMUSG00000020593(Lpin1|K15728);ENSMUSG00000044167(Foxo1|K07201);ENSMUSG00000020538(Srebf1|K07197);ENSM…	http://www.kegg.jp/kegg-bin/show_pathway?map=map04936&multi_query=K11262+%23FFFFFF,red%0d%0aK07296+%23FFFFFF,red%0d%0aK00665+%23FFFFFF,red%0d%0aK00507+%23FFFFFF,red%0d%0aK07415+%23FFFFFF,red%0d%0aK01946+%23FFFFFF,red%0d%0aK00128+%23FFFFFF,red%0d%0aK13951+%23FFFFFF,red%0d%0aK15728+%23FFFFFF,red%0d%0aK07201+%23FFFFFF,red%0d%0aK07197+%23FFFFFF,red%0d%0aK00232+%23FFFFFF,red%0d%0aK04441+%23FFFFFF,red%…	24/820	139/8618	0.172662
mmu05016	Huntington disease	Human Diseases	Neurodegenerative disease	42	287	0.00299516	0.0196825	ENSMUSG00000020402(Vdac1|K05862);ENSMUSG00000031633(Slc25a4|K05863);ENSMUSG00000025393(Atp5b|K02133);ENSMUSG00000003072(Atp5d|K02134);ENSMUSG00000025781(Atp5c1|K02136);ENSMUSG00000026260(Ndufa10|K03954);ENSMUSG00000038462(Uqcrfs1|K00411);ENSMUSG00000025651(Uqcrc1|K00414);ENSMUSG00000009863(Sdhb|K00235);ENSMUSG00000022982(Sod1|K04565);ENSMUSG00000006057(Atp5g1|K02128);ENSMUSG00000037916(Ndufv1|K03…	http://www.kegg.jp/kegg-bin/show_pathway?map=map05016&multi_query=K05862+%23FFFFFF,red%0d%0aK05863+%23FFFFFF,red%0d%0aK02133+%23FFFFFF,red%0d%0aK02134+%23FFFFFF,red%0d%0aK02136+%23FFFFFF,red%0d%0aK03954+%23FFFFFF,red%0d%0aK00411+%23FFFFFF,red%0d%0aK00414+%23FFFFFF,red%0d%0aK00235+%23FFFFFF,red%0d%0aK04565+%23FFFFFF,red%0d%0aK02128+%23FFFFFF,red%0d%0aK03942+%23FFFFFF,red%0d%0aK02270+%23FFFFFF,red%…	42/820	287/8618	0.146341
mmu04658	Th1 and Th2 cell differentiation	Organismal Systems	Immune system	17	88	0.00344402	0.0220703	ENSMUSG00000036594(H2-Aa|K06752);ENSMUSG00000060586(H2-Eb1|K06752);ENSMUSG00000073421(H2-Ab1|K06752);ENSMUSG00000015619(Gata3|K17895);ENSMUSG00000037649(H2-DMa|K06752);ENSMUSG00000004864(Mapk13|K04441);ENSMUSG00000002799(Jag2|K21635);ENSMUSG00000079547(H2-DMb1|K06752);ENSMUSG00000002033(Cd3g|K06452);ENSMUSG00000018341(Il12rb2|K05064);ENSMUSG00000037548(H2-DMb2|K06752);ENSMUSG00000032093(Cd3e|K064…	http://www.kegg.jp/kegg-bin/show_pathway?map=map04658&multi_query=K06752+%23FFFFFF,red%0d%0aK17895+%23FFFFFF,red%0d%0aK04441+%23FFFFFF,red%0d%0aK21635+%23FFFFFF,red%0d%0aK06452+%23FFFFFF,red%0d%0aK05064+%23FFFFFF,red%0d%0aK06451+%23FFFFFF,red%0d%0aK06453+%23FFFFFF,red%0d%0aK07360+%23FFFFFF,red%0d%0aK06450+%23FFFFFF,red%0d%0aK05406+%23FFFFFF,red%0d%0aK05425+%23FFFFFF,red	17/820	88/8618	0.193182
mmu05225	Hepatocellular carcinoma	Human Diseases	Cancer: specific types	28	173	0.00349561	0.0220703	ENSMUSG00000058135(Gstm1|K00799);ENSMUSG00000025934(Gsta3|K00799);ENSMUSG00000008540(Mgst1|K00799);ENSMUSG00000022382(Wnt7b|K00572);ENSMUSG00000081683(Fzd10|K02842);ENSMUSG00000041075(Fzd7|K02432);ENSMUSG00000000125(Wnt3|K00312);ENSMUSG00000000142(Axin2|K04385);ENSMUSG00000026688(Mgst3|K00799);ENSMUSG00000021453(Gadd45g|K04402);ENSMUSG00000001663(Gstt1|K00799);ENSMUSG00000004032(Gstm5|K00799);ENS…	http://www.kegg.jp/kegg-bin/show_pathway?map=map05225&multi_query=K00799+%23FFFFFF,red%0d%0aK00572+%23FFFFFF,red%0d%0aK02842+%23FFFFFF,red%0d%0aK02432+%23FFFFFF,red%0d%0aK00312+%23FFFFFF,red%0d%0aK04385+%23FFFFFF,red%0d%0aK04402+%23FFFFFF,red%0d%0aK11650+%23FFFFFF,red%0d%0aK01357+%23FFFFFF,red%0d%0aK04492+%23FFFFFF,red%0d%0aK01384+%23FFFFFF,red%0d%0aK23790+%23FFFFFF,red%0d%0aK02620+%23FFFFFF,red%…	28/820	173/8618	0.16185
mmu04915	Estrogen signaling pathway	Organismal Systems	Endocrine system	23	134	0.00369189	0.0228613	ENSMUSG00000006777(Krt23|K07604);ENSMUSG00000054146(Krt15|K07604);ENSMUSG00000019761(Krt10|K07604);ENSMUSG00000024222(Fkbp5|K09571);ENSMUSG00000035831(Krt25|K07604);ENSMUSG00000030357(Fkbp4|K09571);ENSMUSG00000017588(Krt27|K07604);ENSMUSG00000042644(Itpr3|K04960);ENSMUSG00000055937(Krt28|K07604);ENSMUSG00000090877(Hspa1b|K03283);ENSMUSG00000099269(Calm5|K02183);ENSMUSG00000048013(Krt35|K07604);EN…	http://www.kegg.jp/kegg-bin/show_pathway?map=map04915&multi_query=K07604+%23FFFFFF,red%0d%0aK09571+%23FFFFFF,red%0d%0aK04960+%23FFFFFF,red%0d%0aK03283+%23FFFFFF,red%0d%0aK02183+%23FFFFFF,red%0d%0aK08041+%23FFFFFF,red	23/820	134/8618	0.171642
mmu00564	Glycerophospholipid metabolism	Metabolism	Lipid metabolism	18	98	0.00467017	0.0283735	ENSMUSG00000024978(Gpam|K00629);ENSMUSG00000028749(Pla2g2f|K01047);ENSMUSG00000023019(Gpd1|K00006);ENSMUSG00000026922(Agpat2|K13509);ENSMUSG00000020593(Lpin1|K15728);ENSMUSG00000020646(Mboat2|K13517);ENSMUSG00000060675(Plaat3|K16817);ENSMUSG00000031467(Agpat5|K19007);ENSMUSG00000004270(Lpcat3|K13515);ENSMUSG00000029330(Cds1|K00981);ENSMUSG00000027999(Pla2g12a|K01047);ENSMUSG00000023827(Agpat4|K13…	http://www.kegg.jp/kegg-bin/show_pathway?map=map00564&multi_query=K00629+%23FFFFFF,red%0d%0aK01047+%23FFFFFF,red%0d%0aK00006+%23FFFFFF,red%0d%0aK13509+%23FFFFFF,red%0d%0aK15728+%23FFFFFF,red%0d%0aK13517+%23FFFFFF,red%0d%0aK16817+%23FFFFFF,red%0d%0aK19007+%23FFFFFF,red%0d%0aK13515+%23FFFFFF,red%0d%0aK00981+%23FFFFFF,red%0d%0aK13523+%23FFFFFF,red%0d%0aK01049+%23FFFFFF,red%0d%0aK14621+%23FFFFFF,red%…	18/820	98/8618	0.183673
mmu00051	Fructose and mannose metabolism	Metabolism	Carbohydrate metabolism	9	36	0.00545412	0.0325227	ENSMUSG00000033065(Pfkm|K00850);ENSMUSG00000030695(Aldoa|K01623);ENSMUSG00000027227(Sord|K00008);ENSMUSG00000038028(Tigar|K14634);ENSMUSG00000025271(Pfkfb1|K19028);ENSMUSG00000021456(Fbp2|K03841);ENSMUSG00000029162(Khk|K00846);ENSMUSG00000017390(Aldoc|K01623);ENSMUSG00000069805(Fbp1|K03841)	http://www.kegg.jp/kegg-bin/show_pathway?map=map00051&multi_query=K00850+%23FFFFFF,red%0d%0aK01623+%23FFFFFF,red%0d%0aK00008+%23FFFFFF,red%0d%0aK14634+%23FFFFFF,red%0d%0aK19028+%23FFFFFF,red%0d%0aK03841+%23FFFFFF,red%0d%0aK00846+%23FFFFFF,red	9/820	36/8618	0.25
mmu04975	Fat digestion and absorption	Organismal Systems	Digestive system	10	43	0.00603308	0.0353209	ENSMUSG00000030747(Dgat2|K11160);ENSMUSG00000028749(Pla2g2f|K01047);ENSMUSG00000031808(Slc27a1|K08745);ENSMUSG00000026922(Agpat2|K13509);ENSMUSG00000059316(Slc27a4|K08745);ENSMUSG00000023832(Acat2|K00626);ENSMUSG00000027999(Pla2g12a|K01047);ENSMUSG00000028751(Pla2g2e|K01047);ENSMUSG00000041193(Pla2g5|K01047);ENSMUSG00000034579(Pla2g3|K01047)	http://www.kegg.jp/kegg-bin/show_pathway?map=map04975&multi_query=K11160+%23FFFFFF,red%0d%0aK01047+%23FFFFFF,red%0d%0aK08745+%23FFFFFF,red%0d%0aK13509+%23FFFFFF,red%0d%0aK00626+%23FFFFFF,red	10/820	43/8618	0.232558
mmu00591	Linoleic acid metabolism	Metabolism	Lipid metabolism	11	50	0.00634795	0.0365007	ENSMUSG00000025479(Cyp2e1|K07415);ENSMUSG00000028749(Pla2g2f|K01047);ENSMUSG00000060675(Plaat3|K16817);ENSMUSG00000027999(Pla2g12a|K01047);ENSMUSG00000081225(Cyp2j12|K07418);ENSMUSG00000028751(Pla2g2e|K01047);ENSMUSG00000041193(Pla2g5|K01047);ENSMUSG00000015224(Cyp2j9|K07418);ENSMUSG00000034579(Pla2g3|K01047);ENSMUSG00000029134(Plb1|K14621);ENSMUSG00000082932(Cyp2j8|K07418)	http://www.kegg.jp/kegg-bin/show_pathway?map=map00591&multi_query=K07415+%23FFFFFF,red%0d%0aK01047+%23FFFFFF,red%0d%0aK16817+%23FFFFFF,red%0d%0aK07418+%23FFFFFF,red%0d%0aK14621+%23FFFFFF,red	11/820	50/8618	0.22
mmu00061	Fatty acid biosynthesis	Metabolism	Lipid metabolism	6	19	0.00668725	0.0377771	ENSMUSG00000020532(Acaca|K11262);ENSMUSG00000025153(Fasn|K00665);ENSMUSG00000042010(Acacb|K01946);ENSMUSG00000018796(Acsl1|K01897);ENSMUSG00000032281(Acsbg1|K15013);ENSMUSG00000024981(Acsl5|K01897)	http://www.kegg.jp/kegg-bin/show_pathway?map=map00061&multi_query=K11262+%23FFFFFF,red%0d%0aK00665+%23FFFFFF,red%0d%0aK01946+%23FFFFFF,red%0d%0aK01897+%23FFFFFF,red%0d%0aK15013+%23FFFFFF,red	6/820	19/8618	0.315789
mmu05226	Gastric cancer	Human Diseases	Cancer: specific types	24	149	0.00696872	0.0386884	ENSMUSG00000030849(Fgfr2|K05093);ENSMUSG00000015846(Rxra|K08524);ENSMUSG00000000303(Cdh1|K05689);ENSMUSG00000022382(Wnt7b|K00572);ENSMUSG00000062312(Erbb2|K05083);ENSMUSG00000081683(Fzd10|K02842);ENSMUSG00000041075(Fzd7|K02432);ENSMUSG00000000125(Wnt3|K00312);ENSMUSG00000000142(Axin2|K04385);ENSMUSG00000021453(Gadd45g|K04402);ENSMUSG00000022996(Wnt10b|K01357);ENSMUSG00000002633(Shh|K11988);ENSMUS…	http://www.kegg.jp/kegg-bin/show_pathway?map=map05226&multi_query=K05093+%23FFFFFF,red%0d%0aK08524+%23FFFFFF,red%0d%0aK05689+%23FFFFFF,red%0d%0aK00572+%23FFFFFF,red%0d%0aK05083+%23FFFFFF,red%0d%0aK02842+%23FFFFFF,red%0d%0aK02432+%23FFFFFF,red%0d%0aK00312+%23FFFFFF,red%0d%0aK04385+%23FFFFFF,red%0d%0aK04402+%23FFFFFF,red%0d%0aK01357+%23FFFFFF,red%0d%0aK11988+%23FFFFFF,red%0d%0aK04492+%23FFFFFF,red%…	24/820	149/8618	0.161074
mmu00250	Alanine, aspartate and glutamate metabolism	Metabolism	Amino acid metabolism	9	38	0.00795212	0.0433997	ENSMUSG00000011148(Adssl1|K01939);ENSMUSG00000026473(Glul|K01915);ENSMUSG00000031700(Gpt2|K00814);ENSMUSG00000028737(Aldh4a1|K00294);ENSMUSG00000022546(Gpt|K00814);ENSMUSG00000024654(Asrgl1|K13051);ENSMUSG00000069873(4930438A08Rik|K03334);ENSMUSG00000035936(Aldh5a1|K00139);ENSMUSG00000025991(Cps1|K01948)	http://www.kegg.jp/kegg-bin/show_pathway?map=map00250&multi_query=K01939+%23FFFFFF,red%0d%0aK01915+%23FFFFFF,red%0d%0aK00814+%23FFFFFF,red%0d%0aK00294+%23FFFFFF,red%0d%0aK13051+%23FFFFFF,red%0d%0aK03334+%23FFFFFF,red%0d%0aK00139+%23FFFFFF,red%0d%0aK01948+%23FFFFFF,red	9/820	38/8618	0.236842
mmu05416	Viral myocarditis	Human Diseases	Cardiovascular disease	15	81	0.00867211	0.0456963	ENSMUSG00000036594(H2-Aa|K06752);ENSMUSG00000060586(H2-Eb1|K06752);ENSMUSG00000073421(H2-Ab1|K06752);ENSMUSG00000061232(H2-K1|K06751);ENSMUSG00000056116(H2-T22|K06751);ENSMUSG00000067212(H2-T23|K06751);ENSMUSG00000035296(Sgcg|K12564);ENSMUSG00000037649(H2-DMa|K06752);ENSMUSG00000001508(Sgca|K12565);ENSMUSG00000079547(H2-DMb1|K06752);ENSMUSG00000060550(H2-Q7|K06751);ENSMUSG00000037202(Prf1|K07818)…	http://www.kegg.jp/kegg-bin/show_pathway?map=map05416&multi_query=K06752+%23FFFFFF,red%0d%0aK06751+%23FFFFFF,red%0d%0aK12564+%23FFFFFF,red%0d%0aK12565+%23FFFFFF,red%0d%0aK07818+%23FFFFFF,red	15/820	81/8618	0.185185
mmu04922	Glucagon signaling pathway	Organismal Systems	Endocrine system	18	104	0.00878015	0.0456963	ENSMUSG00000020532(Acaca|K11262);ENSMUSG00000032648(Pygm|K00688);ENSMUSG00000033065(Pfkm|K00850);ENSMUSG00000042010(Acacb|K01946);ENSMUSG00000030246(Ldhb|K00016);ENSMUSG00000024617(Camk2a|K04515);ENSMUSG00000020475(Pgam2|K01834);ENSMUSG00000027513(Pck1|K01596);ENSMUSG00000042644(Itpr3|K04960);ENSMUSG00000044167(Foxo1|K07201);ENSMUSG00000034055(Phka1|K07190);ENSMUSG00000025537(Phkg1|K00871);ENSMUS…	http://www.kegg.jp/kegg-bin/show_pathway?map=map04922&multi_query=K11262+%23FFFFFF,red%0d%0aK00688+%23FFFFFF,red%0d%0aK00850+%23FFFFFF,red%0d%0aK01946+%23FFFFFF,red%0d%0aK00016+%23FFFFFF,red%0d%0aK04515+%23FFFFFF,red%0d%0aK01834+%23FFFFFF,red%0d%0aK01596+%23FFFFFF,red%0d%0aK04960+%23FFFFFF,red%0d%0aK07201+%23FFFFFF,red%0d%0aK07190+%23FFFFFF,red%0d%0aK00871+%23FFFFFF,red%0d%0aK02183+%23FFFFFF,red%…	18/820	104/8618	0.173077
mmu00100	Steroid biosynthesis	Metabolism	Lipid metabolism	6	20	0.00879866	0.0456963	ENSMUSG00000031604(Msmo1|K07750);ENSMUSG00000034926(Dhcr24|K09828);ENSMUSG00000058454(Dhcr7|K00213);ENSMUSG00000001467(Cyp51|K05917);ENSMUSG00000021273(Fdft1|K00801);ENSMUSG00000031349(Nsdhl|K07748)	http://www.kegg.jp/kegg-bin/show_pathway?map=map00100&multi_query=K07750+%23FFFFFF,red%0d%0aK09828+%23FFFFFF,red%0d%0aK00213+%23FFFFFF,red%0d%0aK05917+%23FFFFFF,red%0d%0aK00801+%23FFFFFF,red%0d%0aK07748+%23FFFFFF,red	6/820	20/8618	0.3
mmu04934	Cushing syndrome	Human Diseases	Endocrine and metabolic disease	25	162	0.0102501	0.0523892	ENSMUSG00000026407(Cacna1s|K04857);ENSMUSG00000024617(Camk2a|K04515);ENSMUSG00000042644(Itpr3|K04960);ENSMUSG00000022382(Wnt7b|K00572);ENSMUSG00000028551(Cdkn2c|K06622);ENSMUSG00000081683(Fzd10|K02842);ENSMUSG00000039956(Mrap|K22398);ENSMUSG00000027869(Hsd3b6|K00070);ENSMUSG00000041075(Fzd7|K02432);ENSMUSG00000000125(Wnt3|K00312);ENSMUSG00000000142(Axin2|K04385);ENSMUSG00000031980(Agt|K09821);ENS…	http://www.kegg.jp/kegg-bin/show_pathway?map=map04934&multi_query=K04857+%23FFFFFF,red%0d%0aK04515+%23FFFFFF,red%0d%0aK04960+%23FFFFFF,red%0d%0aK00572+%23FFFFFF,red%0d%0aK06622+%23FFFFFF,red%0d%0aK02842+%23FFFFFF,red%0d%0aK22398+%23FFFFFF,red%0d%0aK00070+%23FFFFFF,red%0d%0aK02432+%23FFFFFF,red%0d%0aK00312+%23FFFFFF,red%0d%0aK04385+%23FFFFFF,red%0d%0aK09821+%23FFFFFF,red%0d%0aK00512+%23FFFFFF,red%…	25/820	162/8618	0.154321
mmu00030	Pentose phosphate pathway	Metabolism	Carbohydrate metabolism	8	33	0.0104667	0.0526606	ENSMUSG00000033065(Pfkm|K00850);ENSMUSG00000030695(Aldoa|K01623);ENSMUSG00000025791(Pgm1|K01835);ENSMUSG00000021957(Tkt|K00615);ENSMUSG00000053604(Rpia|K01807);ENSMUSG00000021456(Fbp2|K03841);ENSMUSG00000017390(Aldoc|K01623);ENSMUSG00000069805(Fbp1|K03841)	http://www.kegg.jp/kegg-bin/show_pathway?map=map00030&multi_query=K00850+%23FFFFFF,red%0d%0aK01623+%23FFFFFF,red%0d%0aK01835+%23FFFFFF,red%0d%0aK00615+%23FFFFFF,red%0d%0aK01807+%23FFFFFF,red%0d%0aK03841+%23FFFFFF,red	8/820	33/8618	0.242424
mmu04390	Hippo signaling pathway	Environmental Information Processing	Signal transduction	24	156	0.0121672	0.0599184	ENSMUSG00000000303(Cdh1|K05689);ENSMUSG00000022382(Wnt7b|K00572);ENSMUSG00000029120(Ppp2r2c|K04354);ENSMUSG00000081683(Fzd10|K02842);ENSMUSG00000041075(Fzd7|K02432);ENSMUSG00000000125(Wnt3|K00312);ENSMUSG00000000142(Axin2|K04385);ENSMUSG00000008999(Bmp7|K16621);ENSMUSG00000048402(Gli2|K16798);ENSMUSG00000021835(Bmp4|K04662);ENSMUSG00000022996(Wnt10b|K01357);ENSMUSG00000027985(Lef1|K04492);ENSMUSG…	http://www.kegg.jp/kegg-bin/show_pathway?map=map04390&multi_query=K05689+%23FFFFFF,red%0d%0aK00572+%23FFFFFF,red%0d%0aK04354+%23FFFFFF,red%0d%0aK02842+%23FFFFFF,red%0d%0aK02432+%23FFFFFF,red%0d%0aK00312+%23FFFFFF,red%0d%0aK04385+%23FFFFFF,red%0d%0aK16621+%23FFFFFF,red%0d%0aK16798+%23FFFFFF,red%0d%0aK04662+%23FFFFFF,red%0d%0aK01357+%23FFFFFF,red%0d%0aK04492+%23FFFFFF,red%0d%0aK01384+%23FFFFFF,red%…	24/820	156/8618	0.153846
mmu00983	Drug metabolism - other enzymes	Metabolism	Xenobiotics biodegradation and metabolism	16	92	0.0124675	0.0599184	ENSMUSG00000025479(Cyp2e1|K07415);ENSMUSG00000056973(Ces1d|K01044);ENSMUSG00000058135(Gstm1|K00799);ENSMUSG00000025934(Gsta3|K00799);ENSMUSG00000008540(Mgst1|K00799);ENSMUSG00000031725(Ces1f|K01044);ENSMUSG00000026688(Mgst3|K00799);ENSMUSG00000001663(Gstt1|K00799);ENSMUSG00000004032(Gstm5|K00799);ENSMUSG00000057933(Gsta2|K00799);ENSMUSG00000038155(Gstp2|K23790);ENSMUSG00000001665(Gstt3|K00799);EN…	http://www.kegg.jp/kegg-bin/show_pathway?map=map00983&multi_query=K07415+%23FFFFFF,red%0d%0aK01044+%23FFFFFF,red%0d%0aK00799+%23FFFFFF,red%0d%0aK23790+%23FFFFFF,red%0d%0aK01431+%23FFFFFF,red%0d%0aK00699+%23FFFFFF,red	16/820	92/8618	0.173913
mmu04061	Viral protein interaction with cytokine and cytokine receptor	Environmental Information Processing	Signaling molecules and interaction	16	92	0.0124675	0.0599184	ENSMUSG00000044244(Il20rb|K05137);ENSMUSG00000079355(Ackr4|K04186);ENSMUSG00000094686(Ccl21a|K16062);ENSMUSG00000031750(Il34|K22633);ENSMUSG00000031779(Ccl22|K21095);ENSMUSG00000004814(Ccl24|K21097);ENSMUSG00000047898(Ccr4|K04179);ENSMUSG00000073888(Ccl27a|K16598);ENSMUSG00000020007(Il20ra|K05136);ENSMUSG00000037157(Il22ra1|K05138);ENSMUSG00000031780(Ccl17|K21083);ENSMUSG00000026166(Ccl20|K14625)…	http://www.kegg.jp/kegg-bin/show_pathway?map=map04061&multi_query=K05137+%23FFFFFF,red%0d%0aK04186+%23FFFFFF,red%0d%0aK16062+%23FFFFFF,red%0d%0aK22633+%23FFFFFF,red%0d%0aK21095+%23FFFFFF,red%0d%0aK21097+%23FFFFFF,red%0d%0aK04179+%23FFFFFF,red%0d%0aK16598+%23FFFFFF,red%0d%0aK05136+%23FFFFFF,red%0d%0aK05138+%23FFFFFF,red%0d%0aK21083+%23FFFFFF,red%0d%0aK14625+%23FFFFFF,red%0d%0aK05507+%23FFFFFF,red%…	16/820	92/8618	0.173913
mmu04916	Melanogenesis	Organismal Systems	Endocrine system	17	100	0.01272	0.060233	ENSMUSG00000024617(Camk2a|K04515);ENSMUSG00000022382(Wnt7b|K00572);ENSMUSG00000081683(Fzd10|K02842);ENSMUSG00000041075(Fzd7|K02432);ENSMUSG00000000125(Wnt3|K00312);ENSMUSG00000099269(Calm5|K02183);ENSMUSG00000022129(Dct|K01827);ENSMUSG00000022996(Wnt10b|K01357);ENSMUSG00000020431(Adcy1|K08041);ENSMUSG00000027985(Lef1|K04492);ENSMUSG00000015957(Wnt11|K01384);ENSMUSG00000026167(Wnt10a|K01357);ENSMU…	http://www.kegg.jp/kegg-bin/show_pathway?map=map04916&multi_query=K04515+%23FFFFFF,red%0d%0aK00572+%23FFFFFF,red%0d%0aK02842+%23FFFFFF,red%0d%0aK02432+%23FFFFFF,red%0d%0aK00312+%23FFFFFF,red%0d%0aK02183+%23FFFFFF,red%0d%0aK01827+%23FFFFFF,red%0d%0aK01357+%23FFFFFF,red%0d%0aK08041+%23FFFFFF,red%0d%0aK04492+%23FFFFFF,red%0d%0aK01384+%23FFFFFF,red%0d%0aK02620+%23FFFFFF,red%0d%0aK00445+%23FFFFFF,red%…	17/820	100/8618	0.17
mmu05207	Chemical carcinogenesis - receptor activation	Human Diseases	Cancer: overview	30	209	0.014336	0.0653328	ENSMUSG00000037348(Paqr7|K25039);ENSMUSG00000058135(Gstm1|K00799);ENSMUSG00000038776(Ephx1|K01253);ENSMUSG00000026407(Cacna1s|K04857);ENSMUSG00000015846(Rxra|K08524);ENSMUSG00000025934(Gsta3|K00799);ENSMUSG00000008540(Mgst1|K00799);ENSMUSG00000032315(Cyp1a1|K07408);ENSMUSG00000022040(Ephx2|K08726);ENSMUSG00000030483(Cyp2b10|K07412);ENSMUSG00000022479(Vdr|K08539);ENSMUSG00000032278(Paqr5|K25041);E…	http://www.kegg.jp/kegg-bin/show_pathway?map=map05207&multi_query=K25039+%23FFFFFF,red%0d%0aK00799+%23FFFFFF,red%0d%0aK01253+%23FFFFFF,red%0d%0aK04857+%23FFFFFF,red%0d%0aK08524+%23FFFFFF,red%0d%0aK07408+%23FFFFFF,red%0d%0aK08726+%23FFFFFF,red%0d%0aK07412+%23FFFFFF,red%0d%0aK08539+%23FFFFFF,red%0d%0aK25041+%23FFFFFF,red%0d%0aK04373+%23FFFFFF,red%0d%0aK07294+%23FFFFFF,red%0d%0aK04143+%23FFFFFF,red%…	30/820	209/8618	0.143541
mmu00360	Phenylalanine metabolism	Metabolism	Amino acid metabolism	6	22	0.0143758	0.0653328	ENSMUSG00000019102(Aldh3a1|K00129);ENSMUSG00000075296(Aldh3b2|K00129);ENSMUSG00000019326(Aoc3|K00276);ENSMUSG00000040147(Maob|K00274);ENSMUSG00000069873(4930438A08Rik|K03334);ENSMUSG00000029445(Hpd|K00457)	http://www.kegg.jp/kegg-bin/show_pathway?map=map00360&multi_query=K00129+%23FFFFFF,red%0d%0aK00276+%23FFFFFF,red%0d%0aK00274+%23FFFFFF,red%0d%0aK03334+%23FFFFFF,red%0d%0aK00457+%23FFFFFF,red	6/820	22/8618	0.272727
mmu04913	Ovarian steroidogenesis	Organismal Systems	Endocrine system	12	63	0.0144057	0.0653328	ENSMUSG00000072949(Acot1|K01068);ENSMUSG00000032315(Cyp1a1|K07408);ENSMUSG00000027869(Hsd3b6|K00070);ENSMUSG00000003555(Cyp17a1|K00512);ENSMUSG00000021226(Acot2|K01068);ENSMUSG00000020431(Adcy1|K08041);ENSMUSG00000081225(Cyp2j12|K07418);ENSMUSG00000039004(Bmp6|K16620);ENSMUSG00000015224(Cyp2j9|K07418);ENSMUSG00000031844(Hsd17b2|K13368);ENSMUSG00000042540(Acot5|K01068);ENSMUSG00000082932(Cyp2j8|K0…	http://www.kegg.jp/kegg-bin/show_pathway?map=map04913&multi_query=K01068+%23FFFFFF,red%0d%0aK07408+%23FFFFFF,red%0d%0aK00070+%23FFFFFF,red%0d%0aK00512+%23FFFFFF,red%0d%0aK08041+%23FFFFFF,red%0d%0aK07418+%23FFFFFF,red%0d%0aK16620+%23FFFFFF,red%0d%0aK13368+%23FFFFFF,red	12/820	63/8618	0.190476
mmu00600	Sphingolipid metabolism	Metabolism	Lipid metabolism	10	49	0.0153909	0.0686705	ENSMUSG00000043430(Psapl1|K12382);ENSMUSG00000008206(Cers4|K24621);ENSMUSG00000023021(Cers5|K23727);ENSMUSG00000045019(Acer1|K01441);ENSMUSG00000079434(Neu2|K12357);ENSMUSG00000031906(Smpd3|K12352);ENSMUSG00000039092(Sptlc3|K00654);ENSMUSG00000032908(Sgpp2|K04717);ENSMUSG00000049721(Gal3st1|K01019);ENSMUSG00000038768(9130409I23Rik|K04712)	http://www.kegg.jp/kegg-bin/show_pathway?map=map00600&multi_query=K12382+%23FFFFFF,red%0d%0aK24621+%23FFFFFF,red%0d%0aK23727+%23FFFFFF,red%0d%0aK01441+%23FFFFFF,red%0d%0aK12357+%23FFFFFF,red%0d%0aK12352+%23FFFFFF,red%0d%0aK00654+%23FFFFFF,red%0d%0aK04717+%23FFFFFF,red%0d%0aK01019+%23FFFFFF,red%0d%0aK04712+%23FFFFFF,red	10/820	49/8618	0.204082
mmu00920	Sulfur metabolism	Metabolism	Energy metabolism	4	11	0.0155682	0.0686705	ENSMUSG00000068874(Selenbp1|K17285);ENSMUSG00000044986(Tst|K01011);ENSMUSG00000071711(Mpst|K01011);ENSMUSG00000049858(Suox|K00387)	http://www.kegg.jp/kegg-bin/show_pathway?map=map00920&multi_query=K17285+%23FFFFFF,red%0d%0aK01011+%23FFFFFF,red%0d%0aK00387+%23FFFFFF,red	4/820	11/8618	0.363636
mmu05320	Autoimmune thyroid disease	Human Diseases	Immune disease	13	72	0.017147	0.0746126	ENSMUSG00000036594(H2-Aa|K06752);ENSMUSG00000060586(H2-Eb1|K06752);ENSMUSG00000073421(H2-Ab1|K06752);ENSMUSG00000061232(H2-K1|K06751);ENSMUSG00000056116(H2-T22|K06751);ENSMUSG00000067212(H2-T23|K06751);ENSMUSG00000037649(H2-DMa|K06752);ENSMUSG00000079547(H2-DMb1|K06752);ENSMUSG00000060550(H2-Q7|K06751);ENSMUSG00000037202(Prf1|K07818);ENSMUSG00000037548(H2-DMb2|K06752);ENSMUSG00000016283(H2-M2|K06…	http://www.kegg.jp/kegg-bin/show_pathway?map=map05320&multi_query=K06752+%23FFFFFF,red%0d%0aK06751+%23FFFFFF,red%0d%0aK07818+%23FFFFFF,red	13/820	72/8618	0.180556
mmu04659	Th17 cell differentiation	Organismal Systems	Immune system	17	105	0.0200622	0.0851468	ENSMUSG00000036594(H2-Aa|K06752);ENSMUSG00000060586(H2-Eb1|K06752);ENSMUSG00000073421(H2-Ab1|K06752);ENSMUSG00000015846(Rxra|K08524);ENSMUSG00000015619(Gata3|K17895);ENSMUSG00000021356(Irf4|K09445);ENSMUSG00000037649(H2-DMa|K06752);ENSMUSG00000004864(Mapk13|K04441);ENSMUSG00000028150(Rorc|K08534);ENSMUSG00000079547(H2-DMb1|K06752);ENSMUSG00000002033(Cd3g|K06452);ENSMUSG00000037548(H2-DMb2|K06752)…	http://www.kegg.jp/kegg-bin/show_pathway?map=map04659&multi_query=K06752+%23FFFFFF,red%0d%0aK08524+%23FFFFFF,red%0d%0aK17895+%23FFFFFF,red%0d%0aK09445+%23FFFFFF,red%0d%0aK04441+%23FFFFFF,red%0d%0aK08534+%23FFFFFF,red%0d%0aK06452+%23FFFFFF,red%0d%0aK06451+%23FFFFFF,red%0d%0aK08526+%23FFFFFF,red%0d%0aK06453+%23FFFFFF,red%0d%0aK07360+%23FFFFFF,red%0d%0aK06450+%23FFFFFF,red	17/820	105/8618	0.161905
mmu00830	Retinol metabolism	Metabolism	Metabolism of cofactors and vitamins	16	97	0.0200968	0.0851468	ENSMUSG00000055301(Adh7|K13951);ENSMUSG00000066441(Rdh11|K11152);ENSMUSG00000031220(Awat2|K11156);ENSMUSG00000053279(Aldh1a1|K07249);ENSMUSG00000032315(Cyp1a1|K07408);ENSMUSG00000089789(Rdh1|K11154);ENSMUSG00000030483(Cyp2b10|K07412);ENSMUSG00000074207(Adh1|K13951);ENSMUSG00000024747(Aldh1a7|K07249);ENSMUSG00000038242(Aox4|K00157);ENSMUSG00000028236(Sdr16c5|K15734);ENSMUSG00000040650(Cyp2b23|K074…	http://www.kegg.jp/kegg-bin/show_pathway?map=map00830&multi_query=K13951+%23FFFFFF,red%0d%0aK11152+%23FFFFFF,red%0d%0aK11156+%23FFFFFF,red%0d%0aK07249+%23FFFFFF,red%0d%0aK07408+%23FFFFFF,red%0d%0aK11154+%23FFFFFF,red%0d%0aK07412+%23FFFFFF,red%0d%0aK00157+%23FFFFFF,red%0d%0aK15734+%23FFFFFF,red%0d%0aK07423+%23FFFFFF,red%0d%0aK00699+%23FFFFFF,red%0d%0aK00515+%23FFFFFF,red%0d%0aK07411+%23FFFFFF,red	16/820	97/8618	0.164948
mmu04261	Adrenergic signaling in cardiomyocytes	Organismal Systems	Circulatory system	22	147	0.0213638	0.0893395	ENSMUSG00000030730(Atp2a1|K05853);ENSMUSG00000032366(Tpm1|K10373);ENSMUSG00000028464(Tpm2|K10374);ENSMUSG00000026407(Cacna1s|K04857);ENSMUSG00000046480(Scn4b|K04848);ENSMUSG00000024617(Camk2a|K04515);ENSMUSG00000019194(Scn1b|K04845);ENSMUSG00000029120(Ppp2r2c|K04354);ENSMUSG00000022490(Ppp1r1a|K08050);ENSMUSG00000004864(Mapk13|K04441);ENSMUSG00000078815(Cacng6|K04871);ENSMUSG00000099269(Calm5|K02…	http://www.kegg.jp/kegg-bin/show_pathway?map=map04261&multi_query=K05853+%23FFFFFF,red%0d%0aK10373+%23FFFFFF,red%0d%0aK10374+%23FFFFFF,red%0d%0aK04857+%23FFFFFF,red%0d%0aK04848+%23FFFFFF,red%0d%0aK04515+%23FFFFFF,red%0d%0aK04845+%23FFFFFF,red%0d%0aK04354+%23FFFFFF,red%0d%0aK08050+%23FFFFFF,red%0d%0aK04441+%23FFFFFF,red%0d%0aK04871+%23FFFFFF,red%0d%0aK02183+%23FFFFFF,red%0d%0aK04862+%23FFFFFF,red%…	22/820	147/8618	0.14966
mmu04924	Renin secretion	Organismal Systems	Endocrine system	13	75	0.0235354	0.0971588	ENSMUSG00000028262(Clca3a2|K05030);ENSMUSG00000026407(Cacna1s|K04857);ENSMUSG00000042644(Itpr3|K04960);ENSMUSG00000036960(Clca2|K05028);ENSMUSG00000099269(Calm5|K02183);ENSMUSG00000029778(Adcyap1r1|K04587);ENSMUSG00000031980(Agt|K09821);ENSMUSG00000031489(Adrb3|K04143);ENSMUSG00000045730(Adrb2|K04142);ENSMUSG00000042429(Adora1|K04265);ENSMUSG00000035283(Adrb1|K04141);ENSMUSG00000027524(Edn3|K0522…	http://www.kegg.jp/kegg-bin/show_pathway?map=map04924&multi_query=K05030+%23FFFFFF,red%0d%0aK04857+%23FFFFFF,red%0d%0aK04960+%23FFFFFF,red%0d%0aK05028+%23FFFFFF,red%0d%0aK02183+%23FFFFFF,red%0d%0aK04587+%23FFFFFF,red%0d%0aK09821+%23FFFFFF,red%0d%0aK04143+%23FFFFFF,red%0d%0aK04142+%23FFFFFF,red%0d%0aK04265+%23FFFFFF,red%0d%0aK04141+%23FFFFFF,red%0d%0aK05227+%23FFFFFF,red%0d%0aK05027+%23FFFFFF,red	13/820	75/8618	0.173333
mmu04060	Cytokine-cytokine receptor interaction	Environmental Information Processing	Signaling molecules and interaction	38	289	0.0243695	0.0993287	ENSMUSG00000026100(Mstn|K05497);ENSMUSG00000044244(Il20rb|K05137);ENSMUSG00000060548(Tnfrsf19|K05155);ENSMUSG00000079355(Ackr4|K04186);ENSMUSG00000094686(Ccl21a|K16062);ENSMUSG00000031750(Il34|K22633);ENSMUSG00000008999(Bmp7|K16621);ENSMUSG00000031779(Ccl22|K21095);ENSMUSG00000004814(Ccl24|K21097);ENSMUSG00000047898(Ccr4|K04179);ENSMUSG00000073888(Ccl27a|K16598);ENSMUSG00000020007(Il20ra|K05136);…	http://www.kegg.jp/kegg-bin/show_pathway?map=map04060&multi_query=K05497+%23FFFFFF,red%0d%0aK05137+%23FFFFFF,red%0d%0aK05155+%23FFFFFF,red%0d%0aK04186+%23FFFFFF,red%0d%0aK16062+%23FFFFFF,red%0d%0aK22633+%23FFFFFF,red%0d%0aK16621+%23FFFFFF,red%0d%0aK21095+%23FFFFFF,red%0d%0aK21097+%23FFFFFF,red%0d%0aK04179+%23FFFFFF,red%0d%0aK16598+%23FFFFFF,red%0d%0aK05136+%23FFFFFF,red%0d%0aK05059+%23FFFFFF,red%…	38/820	289/8618	0.131488
mmu05310	Asthma	Human Diseases	Immune disease	6	25	0.0267212	0.107553	ENSMUSG00000036594(H2-Aa|K06752);ENSMUSG00000060586(H2-Eb1|K06752);ENSMUSG00000073421(H2-Ab1|K06752);ENSMUSG00000037649(H2-DMa|K06752);ENSMUSG00000079547(H2-DMb1|K06752);ENSMUSG00000037548(H2-DMb2|K06752)	http://www.kegg.jp/kegg-bin/show_pathway?map=map05310&multi_query=K06752+%23FFFFFF,red	6/820	25/8618	0.24
mmu05200	Pathways in cancer	Human Diseases	Cancer: overview	65	542	0.0280363	0.111453	ENSMUSG00000058135(Gstm1|K00799);ENSMUSG00000034957(Cebpa|K09055);ENSMUSG00000030849(Fgfr2|K05093);ENSMUSG00000015846(Rxra|K08524);ENSMUSG00000024617(Camk2a|K04515);ENSMUSG00000025934(Gsta3|K00799);ENSMUSG00000008540(Mgst1|K00799);ENSMUSG00000044167(Foxo1|K07201);ENSMUSG00000021466(Ptch1|K06225);ENSMUSG00000000303(Cdh1|K05689);ENSMUSG00000022382(Wnt7b|K00572);ENSMUSG00000062312(Erbb2|K05083);ENSM…	http://www.kegg.jp/kegg-bin/show_pathway?map=map05200&multi_query=K00799+%23FFFFFF,red%0d%0aK09055+%23FFFFFF,red%0d%0aK05093+%23FFFFFF,red%0d%0aK08524+%23FFFFFF,red%0d%0aK04515+%23FFFFFF,red%0d%0aK07201+%23FFFFFF,red%0d%0aK06225+%23FFFFFF,red%0d%0aK05689+%23FFFFFF,red%0d%0aK00572+%23FFFFFF,red%0d%0aK05083+%23FFFFFF,red%0d%0aK02842+%23FFFFFF,red%0d%0aK10055+%23FFFFFF,red%0d%0aK02432+%23FFFFFF,red%…	65/820	542/8618	0.119926
mmu05321	Inflammatory bowel disease	Human Diseases	Immune disease	11	62	0.0304736	0.119664	ENSMUSG00000036594(H2-Aa|K06752);ENSMUSG00000060586(H2-Eb1|K06752);ENSMUSG00000073421(H2-Ab1|K06752);ENSMUSG00000015619(Gata3|K17895);ENSMUSG00000037649(H2-DMa|K06752);ENSMUSG00000028150(Rorc|K08534);ENSMUSG00000079547(H2-DMb1|K06752);ENSMUSG00000018341(Il12rb2|K05064);ENSMUSG00000037548(H2-DMb2|K06752);ENSMUSG00000027776(Il12a|K05406);ENSMUSG00000004296(Il12b|K05425)	http://www.kegg.jp/kegg-bin/show_pathway?map=map05321&multi_query=K06752+%23FFFFFF,red%0d%0aK17895+%23FFFFFF,red%0d%0aK08534+%23FFFFFF,red%0d%0aK05064+%23FFFFFF,red%0d%0aK05406+%23FFFFFF,red%0d%0aK05425+%23FFFFFF,red	11/820	62/8618	0.177419
mmu00220	Arginine biosynthesis	Metabolism	Amino acid metabolism	5	20	0.0356865	0.138447	ENSMUSG00000026473(Glul|K01915);ENSMUSG00000031700(Gpt2|K00814);ENSMUSG00000029361(Nos1|K13240);ENSMUSG00000022546(Gpt|K00814);ENSMUSG00000025991(Cps1|K01948)	http://www.kegg.jp/kegg-bin/show_pathway?map=map00220&multi_query=K01915+%23FFFFFF,red%0d%0aK00814+%23FFFFFF,red%0d%0aK13240+%23FFFFFF,red%0d%0aK01948+%23FFFFFF,red	5/820	20/8618	0.25
mmu01524	Platinum drug resistance	Human Diseases	Drug resistance: antineoplastic	13	80	0.0378618	0.145137	ENSMUSG00000058135(Gstm1|K00799);ENSMUSG00000025934(Gsta3|K00799);ENSMUSG00000008540(Mgst1|K00799);ENSMUSG00000062312(Erbb2|K05083);ENSMUSG00000026688(Mgst3|K00799);ENSMUSG00000001663(Gstt1|K00799);ENSMUSG00000004032(Gstm5|K00799);ENSMUSG00000057933(Gsta2|K00799);ENSMUSG00000038155(Gstp2|K23790);ENSMUSG00000001665(Gstt3|K00799);ENSMUSG00000002083(Bbc3|K10132);ENSMUSG00000004035(Gstm7|K00799);ENSM…	http://www.kegg.jp/kegg-bin/show_pathway?map=map01524&multi_query=K00799+%23FFFFFF,red%0d%0aK05083+%23FFFFFF,red%0d%0aK23790+%23FFFFFF,red%0d%0aK10132+%23FFFFFF,red	13/820	80/8618	0.1625
mmu04964	Proximal tubule bicarbonate reclamation	Organismal Systems	Excretory system	5	21	0.0432925	0.164002	ENSMUSG00000027513(Pck1|K01596);ENSMUSG00000020321(Mdh1|K00025);ENSMUSG00000025792(Slc25a10|K13577);ENSMUSG00000010064(Slc38a3|K13576);ENSMUSG00000036123(Slc9a3|K12040)	http://www.kegg.jp/kegg-bin/show_pathway?map=map04964&multi_query=K01596+%23FFFFFF,red%0d%0aK00025+%23FFFFFF,red%0d%0aK13577+%23FFFFFF,red%0d%0aK13576+%23FFFFFF,red%0d%0aK12040+%23FFFFFF,red	5/820	21/8618	0.238095
mmu04672	Intestinal immune network for IgA production	Organismal Systems	Immune system	8	43	0.0472016	0.176732	ENSMUSG00000036594(H2-Aa|K06752);ENSMUSG00000060586(H2-Eb1|K06752);ENSMUSG00000073421(H2-Ab1|K06752);ENSMUSG00000037649(H2-DMa|K06752);ENSMUSG00000079547(H2-DMb1|K06752);ENSMUSG00000037548(H2-DMb2|K06752);ENSMUSG00000022496(Tnfrsf17|K05153);ENSMUSG00000068105(Tnfrsf13c|K05151)	http://www.kegg.jp/kegg-bin/show_pathway?map=map04672&multi_query=K06752+%23FFFFFF,red%0d%0aK05153+%23FFFFFF,red%0d%0aK05151+%23FFFFFF,red	8/820	43/8618	0.186047
mmu04970	Salivary secretion	Organismal Systems	Digestive system	13	83	0.0489617	0.181214	ENSMUSG00000069515(Lyz1|K13915);ENSMUSG00000027447(Cst3|K13899);ENSMUSG00000042644(Itpr3|K04960);ENSMUSG00000029361(Nos1|K13240);ENSMUSG00000099269(Calm5|K02183);ENSMUSG00000031489(Adrb3|K04143);ENSMUSG00000045730(Adrb2|K04142);ENSMUSG00000020431(Adcy1|K08041);ENSMUSG00000045875(Adra1a|K04135);ENSMUSG00000035283(Adrb1|K04141);ENSMUSG00000029868(Trpv6|K04975);ENSMUSG00000050541(Adra1b|K04136);ENSM…	http://www.kegg.jp/kegg-bin/show_pathway?map=map04970&multi_query=K13915+%23FFFFFF,red%0d%0aK13899+%23FFFFFF,red%0d%0aK04960+%23FFFFFF,red%0d%0aK13240+%23FFFFFF,red%0d%0aK02183+%23FFFFFF,red%0d%0aK04143+%23FFFFFF,red%0d%0aK04142+%23FFFFFF,red%0d%0aK08041+%23FFFFFF,red%0d%0aK04135+%23FFFFFF,red%0d%0aK04141+%23FFFFFF,red%0d%0aK04975+%23FFFFFF,red%0d%0aK04136+%23FFFFFF,red%0d%0aK13879+%23FFFFFF,red	13/820	83/8618	0.156627
Day 5 The pathway significantly inhibited in the MD vs. CK group
PathwayID	Pathway	level1	level2	Down	Total	Pvalue	adjustPvalue	Down_gene	URL	GeneRatio	BgRatio	RichFactor
mmu05168	Herpes simplex virus 1 infection	Human Diseases	Infectious disease: viral	163	441	6.73476e-33	2.14839e-30	ENSMUSG00000021134(Srsf5|K12893);ENSMUSG00000024789(Jak2|K04447);ENSMUSG00000027398(Il1b|K04519);ENSMUSG00000053113(Socs3|K04696);ENSMUSG00000066800(Rnasel|K01165);ENSMUSG00000000555(Itga5|K06484);ENSMUSG00000024298(Zfp871|K09228);ENSMUSG00000024079(Eif2ak2|K16195);ENSMUSG00000074733(Zfp950|K09228);ENSMUSG00000027995(Tlr2|K10159);ENSMUSG00000012640(Zfp715|K09228);ENSMUSG00000058291(Zfp68|K09228);…	http://www.kegg.jp/kegg-bin/show_pathway?map=map05168&multi_query=K12893+%23FFFFFF,green%0d%0aK04447+%23FFFFFF,green%0d%0aK04519+%23FFFFFF,green%0d%0aK04696+%23FFFFFF,green%0d%0aK01165+%23FFFFFF,green%0d%0aK06484+%23FFFFFF,green%0d%0aK09228+%23FFFFFF,green%0d%0aK16195+%23FFFFFF,green%0d%0aK10159+%23FFFFFF,green%0d%0aK05855+%23FFFFFF,green%0d%0aK00922+%23FFFFFF,green%0d%0aK12654+%23FFFFFF,green%0d…	163/1265	441/8618	0.369615
mmu04060	Cytokine-cytokine receptor interaction	Environmental Information Processing	Signaling molecules and interaction	86	289	1.91958e-11	3.06174e-09	ENSMUSG00000021508(Cxcl14|K10033);ENSMUSG00000022146(Osmr|K05057);ENSMUSG00000024810(Il33|K12967);ENSMUSG00000025804(Ccr1|K04176);ENSMUSG00000026069(Il1rl1|K05171);ENSMUSG00000026072(Il1r1|K04386);ENSMUSG00000026180(Cxcr2|K05050);ENSMUSG00000027398(Il1b|K04519);ENSMUSG00000028859(Csf3r|K05061);ENSMUSG00000030748(Il4ra|K05071);ENSMUSG00000041324(Inhba|K04667);ENSMUSG00000049103(Ccr2|K04177);ENSMUS…	http://www.kegg.jp/kegg-bin/show_pathway?map=map04060&multi_query=K10033+%23FFFFFF,green%0d%0aK05057+%23FFFFFF,green%0d%0aK12967+%23FFFFFF,green%0d%0aK04176+%23FFFFFF,green%0d%0aK05171+%23FFFFFF,green%0d%0aK04386+%23FFFFFF,green%0d%0aK05050+%23FFFFFF,green%0d%0aK04519+%23FFFFFF,green%0d%0aK05061+%23FFFFFF,green%0d%0aK05071+%23FFFFFF,green%0d%0aK04667+%23FFFFFF,green%0d%0aK04177+%23FFFFFF,green%0d…	86/1265	289/8618	0.297578
mmu04640	Hematopoietic cell lineage	Organismal Systems	Immune system	40	94	4.77175e-11	5.07396e-09	ENSMUSG00000004609(Cd33|K06473);ENSMUSG00000026072(Il1r1|K04386);ENSMUSG00000027398(Il1b|K04519);ENSMUSG00000028859(Csf3r|K05061);ENSMUSG00000030748(Il4ra|K05071);ENSMUSG00000042284(Itga1|K06480);ENSMUSG00000019966(Kitl|K05461);ENSMUSG00000000555(Itga5|K06484);ENSMUSG00000005087(Cd44|K06256);ENSMUSG00000029084(Cd38|K01242);ENSMUSG00000027009(Itga4|K06483);ENSMUSG00000030786(Itgam|K06461);ENSMUSG0…	http://www.kegg.jp/kegg-bin/show_pathway?map=map04640&multi_query=K06473+%23FFFFFF,green%0d%0aK04386+%23FFFFFF,green%0d%0aK04519+%23FFFFFF,green%0d%0aK05061+%23FFFFFF,green%0d%0aK05071+%23FFFFFF,green%0d%0aK06480+%23FFFFFF,green%0d%0aK05461+%23FFFFFF,green%0d%0aK06484+%23FFFFFF,green%0d%0aK06256+%23FFFFFF,green%0d%0aK01242+%23FFFFFF,green%0d%0aK06483+%23FFFFFF,green%0d%0aK06461+%23FFFFFF,green%0d…	40/1265	94/8618	0.425532
mmu05146	Amoebiasis	Human Diseases	Infectious disease: parasitic	42	107	3.42172e-10	2.72882e-08	ENSMUSG00000019987(Arg1|K01476);ENSMUSG00000026072(Il1r1|K04386);ENSMUSG00000026479(Lamc2|K06246);ENSMUSG00000027398(Il1b|K04519);ENSMUSG00000031502(Col4a1|K06237);ENSMUSG00000031503(Col4a2|K06237);ENSMUSG00000026043(Col3a1|K19720);ENSMUSG00000039005(Tlr4|K10160);ENSMUSG00000058427(Cxcl2|K05505);ENSMUSG00000024421(Lama3|K06240);ENSMUSG00000002900(Lamb1|K05636);ENSMUSG00000027995(Tlr2|K10159);ENSM…	http://www.kegg.jp/kegg-bin/show_pathway?map=map05146&multi_query=K01476+%23FFFFFF,green%0d%0aK04386+%23FFFFFF,green%0d%0aK06246+%23FFFFFF,green%0d%0aK04519+%23FFFFFF,green%0d%0aK06237+%23FFFFFF,green%0d%0aK19720+%23FFFFFF,green%0d%0aK10160+%23FFFFFF,green%0d%0aK05505+%23FFFFFF,green%0d%0aK06240+%23FFFFFF,green%0d%0aK05636+%23FFFFFF,green%0d%0aK10159+%23FFFFFF,green%0d%0aK06461+%23FFFFFF,green%0d…	42/1265	107/8618	0.392523
mmu04657	IL-17 signaling pathway	Organismal Systems	Immune system	37	93	2.48482e-09	1.58531e-07	ENSMUSG00000017737(Mmp9|K01403);ENSMUSG00000020048(Hsp90b1|K09487);ENSMUSG00000021270(Hsp90aa1|K04079);ENSMUSG00000026822(Lcn2|K21129);ENSMUSG00000027398(Il1b|K04519);ENSMUSG00000032487(Ptgs2|K11987);ENSMUSG00000043613(Mmp3|K01394);ENSMUSG00000050578(Mmp13|K07994);ENSMUSG00000056071(S100a9|K21128);ENSMUSG00000042688(Mapk6|K06855);ENSMUSG00000058427(Cxcl2|K05505);ENSMUSG00000002897(Il17ra|K05164);…	http://www.kegg.jp/kegg-bin/show_pathway?map=map04657&multi_query=K01403+%23FFFFFF,green%0d%0aK09487+%23FFFFFF,green%0d%0aK04079+%23FFFFFF,green%0d%0aK21129+%23FFFFFF,green%0d%0aK04519+%23FFFFFF,green%0d%0aK11987+%23FFFFFF,green%0d%0aK01394+%23FFFFFF,green%0d%0aK07994+%23FFFFFF,green%0d%0aK21128+%23FFFFFF,green%0d%0aK06855+%23FFFFFF,green%0d%0aK05505+%23FFFFFF,green%0d%0aK05164+%23FFFFFF,green%0d…	37/1265	93/8618	0.397849
mmu04061	Viral protein interaction with cytokine and cytokine receptor	Environmental Information Processing	Signaling molecules and interaction	36	92	6.91894e-09	3.67857e-07	ENSMUSG00000021508(Cxcl14|K10033);ENSMUSG00000025804(Ccr1|K04176);ENSMUSG00000026180(Cxcr2|K05050);ENSMUSG00000049103(Ccr2|K04177);ENSMUSG00000061353(Cxcl12|K10031);ENSMUSG00000079227(Ccr5|K04180);ENSMUSG00000058427(Cxcl2|K05505);ENSMUSG00000009185(Ccl8|K16596);ENSMUSG00000018927(Ccl6|K05510);ENSMUSG00000026068(Il18rap|K05174);ENSMUSG00000028599(Tnfrsf1b|K05141);ENSMUSG00000029379(Cxcl3|K05505);E…	http://www.kegg.jp/kegg-bin/show_pathway?map=map04061&multi_query=K10033+%23FFFFFF,green%0d%0aK04176+%23FFFFFF,green%0d%0aK05050+%23FFFFFF,green%0d%0aK04177+%23FFFFFF,green%0d%0aK10031+%23FFFFFF,green%0d%0aK04180+%23FFFFFF,green%0d%0aK05505+%23FFFFFF,green%0d%0aK16596+%23FFFFFF,green%0d%0aK05510+%23FFFFFF,green%0d%0aK05174+%23FFFFFF,green%0d%0aK05141+%23FFFFFF,green%0d%0aK12964+%23FFFFFF,green%0d…	36/1265	92/8618	0.391304
mmu04062	Chemokine signaling pathway	Organismal Systems	Immune system	57	190	3.77833e-08	1.72184e-06	ENSMUSG00000020580(Rock2|K17388);ENSMUSG00000021508(Cxcl14|K10033);ENSMUSG00000024290(Rock1|K04514);ENSMUSG00000024789(Jak2|K04447);ENSMUSG00000025804(Ccr1|K04176);ENSMUSG00000026180(Cxcr2|K05050);ENSMUSG00000049103(Ccr2|K04177);ENSMUSG00000061353(Cxcl12|K10031);ENSMUSG00000079227(Ccr5|K04180);ENSMUSG00000002413(Braf|K04365);ENSMUSG00000058427(Cxcl2|K05505);ENSMUSG00000009185(Ccl8|K16596);ENSMUSG…	http://www.kegg.jp/kegg-bin/show_pathway?map=map04062&multi_query=K17388+%23FFFFFF,green%0d%0aK10033+%23FFFFFF,green%0d%0aK04514+%23FFFFFF,green%0d%0aK04447+%23FFFFFF,green%0d%0aK04176+%23FFFFFF,green%0d%0aK05050+%23FFFFFF,green%0d%0aK04177+%23FFFFFF,green%0d%0aK10031+%23FFFFFF,green%0d%0aK04180+%23FFFFFF,green%0d%0aK04365+%23FFFFFF,green%0d%0aK05505+%23FFFFFF,green%0d%0aK16596+%23FFFFFF,green%0d…	57/1265	190/8618	0.3
mmu04380	Osteoclast differentiation	Organismal Systems	Development and regeneration	42	124	5.69869e-08	2.27235e-06	ENSMUSG00000026072(Il1r1|K04386);ENSMUSG00000026656(Fcgr2b|K12560);ENSMUSG00000027398(Il1b|K04519);ENSMUSG00000053113(Socs3|K04696);ENSMUSG00000058818(Pirb|K06512);ENSMUSG00000025958(Creb1|K05870);ENSMUSG00000007613(Tgfbr1|K04674);ENSMUSG00000052837(Junb|K09028);ENSMUSG00000021457(Syk|K05855);ENSMUSG00000027665(Pik3ca|K00922);ENSMUSG00000059498(Fcgr3|K06472);ENSMUSG00000021250(Fos|K04379);ENSMUSG…	http://www.kegg.jp/kegg-bin/show_pathway?map=map04380&multi_query=K04386+%23FFFFFF,green%0d%0aK12560+%23FFFFFF,green%0d%0aK04519+%23FFFFFF,green%0d%0aK04696+%23FFFFFF,green%0d%0aK06512+%23FFFFFF,green%0d%0aK05870+%23FFFFFF,green%0d%0aK04674+%23FFFFFF,green%0d%0aK09028+%23FFFFFF,green%0d%0aK05855+%23FFFFFF,green%0d%0aK00922+%23FFFFFF,green%0d%0aK06472+%23FFFFFF,green%0d%0aK04379+%23FFFFFF,green%0d…	42/1265	124/8618	0.33871
mmu04610	Complement and coagulation cascades	Organismal Systems	Immune system	33	91	2.47692e-07	8.24096e-06	ENSMUSG00000026365(Cfh|K04004);ENSMUSG00000037411(Serpine1|K03982);ENSMUSG00000046223(Plaur|K03985);ENSMUSG00000062345(Serpinb2|K19821);ENSMUSG00000039109(F13a1|K03917);ENSMUSG00000022912(Pros1|K03908);ENSMUSG00000030786(Itgam|K06461);ENSMUSG00000022037(Clu|K17252);ENSMUSG00000027082(Tfpi|K03909);ENSMUSG00000026399(Cd55|K04006);ENSMUSG00000000290(Itgb2|K06464);ENSMUSG00000040552(C3ar1|K04009);ENS…	http://www.kegg.jp/kegg-bin/show_pathway?map=map04610&multi_query=K04004+%23FFFFFF,green%0d%0aK03982+%23FFFFFF,green%0d%0aK03985+%23FFFFFF,green%0d%0aK19821+%23FFFFFF,green%0d%0aK03917+%23FFFFFF,green%0d%0aK03908+%23FFFFFF,green%0d%0aK06461+%23FFFFFF,green%0d%0aK17252+%23FFFFFF,green%0d%0aK03909+%23FFFFFF,green%0d%0aK04006+%23FFFFFF,green%0d%0aK06464+%23FFFFFF,green%0d%0aK04009+%23FFFFFF,green%0d…	33/1265	91/8618	0.362637
mmu05323	Rheumatoid arthritis	Human Diseases	Immune disease	32	87	2.58337e-07	8.24096e-06	ENSMUSG00000027398(Il1b|K04519);ENSMUSG00000043613(Mmp3|K01394);ENSMUSG00000061353(Cxcl12|K10031);ENSMUSG00000039005(Tlr4|K10160);ENSMUSG00000058427(Cxcl2|K05505);ENSMUSG00000027995(Tlr2|K10159);ENSMUSG00000023951(Vegfa|K05448);ENSMUSG00000001750(Tcirg1|K02154);ENSMUSG00000021250(Fos|K04379);ENSMUSG00000029379(Cxcl3|K05505);ENSMUSG00000000290(Itgb2|K06464);ENSMUSG00000030830(Itgal|K05718);ENSMUSG…	http://www.kegg.jp/kegg-bin/show_pathway?map=map05323&multi_query=K04519+%23FFFFFF,green%0d%0aK01394+%23FFFFFF,green%0d%0aK10031+%23FFFFFF,green%0d%0aK10160+%23FFFFFF,green%0d%0aK05505+%23FFFFFF,green%0d%0aK10159+%23FFFFFF,green%0d%0aK05448+%23FFFFFF,green%0d%0aK02154+%23FFFFFF,green%0d%0aK04379+%23FFFFFF,green%0d%0aK06464+%23FFFFFF,green%0d%0aK05718+%23FFFFFF,green%0d%0aK05465+%23FFFFFF,green%0d…	32/1265	87/8618	0.367816
mmu05417	Lipid and atherosclerosis	Human Diseases	Cardiovascular disease	59	216	7.93999e-07	2.3026e-05	ENSMUSG00000015243(Abca1|K05641);ENSMUSG00000016024(Lbp|K05399);ENSMUSG00000017737(Mmp9|K01403);ENSMUSG00000020048(Hsp90b1|K09487);ENSMUSG00000020580(Rock2|K17388);ENSMUSG00000021270(Hsp90aa1|K04079);ENSMUSG00000024789(Jak2|K04447);ENSMUSG00000027398(Il1b|K04519);ENSMUSG00000043613(Mmp3|K01394);ENSMUSG00000039005(Tlr4|K10160);ENSMUSG00000058427(Cxcl2|K05505);ENSMUSG00000027962(Vcam1|K06527);ENSMU…	http://www.kegg.jp/kegg-bin/show_pathway?map=map05417&multi_query=K05641+%23FFFFFF,green%0d%0aK05399+%23FFFFFF,green%0d%0aK01403+%23FFFFFF,green%0d%0aK09487+%23FFFFFF,green%0d%0aK17388+%23FFFFFF,green%0d%0aK04079+%23FFFFFF,green%0d%0aK04447+%23FFFFFF,green%0d%0aK04519+%23FFFFFF,green%0d%0aK01394+%23FFFFFF,green%0d%0aK10160+%23FFFFFF,green%0d%0aK05505+%23FFFFFF,green%0d%0aK06527+%23FFFFFF,green%0d…	59/1265	216/8618	0.273148
mmu04668	TNF signaling pathway	Environmental Information Processing	Signal transduction	37	113	9.06344e-07	2.40936e-05	ENSMUSG00000017737(Mmp9|K01403);ENSMUSG00000027398(Il1b|K04519);ENSMUSG00000032487(Ptgs2|K11987);ENSMUSG00000043613(Mmp3|K01394);ENSMUSG00000053113(Socs3|K04696);ENSMUSG00000022789(Dnm1l|K17065);ENSMUSG00000058427(Cxcl2|K05505);ENSMUSG00000000957(Mmp14|K07763);ENSMUSG00000027962(Vcam1|K06527);ENSMUSG00000025958(Creb1|K05870);ENSMUSG00000026582(Sele|K06494);ENSMUSG00000052837(Junb|K09028);ENSMUSG0…	http://www.kegg.jp/kegg-bin/show_pathway?map=map04668&multi_query=K01403+%23FFFFFF,green%0d%0aK04519+%23FFFFFF,green%0d%0aK11987+%23FFFFFF,green%0d%0aK01394+%23FFFFFF,green%0d%0aK04696+%23FFFFFF,green%0d%0aK17065+%23FFFFFF,green%0d%0aK05505+%23FFFFFF,green%0d%0aK07763+%23FFFFFF,green%0d%0aK06527+%23FFFFFF,green%0d%0aK05870+%23FFFFFF,green%0d%0aK06494+%23FFFFFF,green%0d%0aK09028+%23FFFFFF,green%0d…	37/1265	113/8618	0.327434
mmu04621	NOD-like receptor signaling pathway	Organismal Systems	Immune system	56	205	1.5075e-06	3.69918e-05	ENSMUSG00000021270(Hsp90aa1|K04079);ENSMUSG00000021709(Erbin|K12796);ENSMUSG00000027365(Trpm7|K04982);ENSMUSG00000027398(Il1b|K04519);ENSMUSG00000073489(Ifi204|K20914);ENSMUSG00000022789(Dnm1l|K17065);ENSMUSG00000066800(Rnasel|K01165);ENSMUSG00000039005(Tlr4|K10160);ENSMUSG00000058427(Cxcl2|K05505);ENSMUSG00000025860(Xiap|K04725);ENSMUSG00000033538(Casp4|K04394);ENSMUSG00000004591(Pkn2|K23691);EN…	http://www.kegg.jp/kegg-bin/show_pathway?map=map04621&multi_query=K04079+%23FFFFFF,green%0d%0aK12796+%23FFFFFF,green%0d%0aK04982+%23FFFFFF,green%0d%0aK04519+%23FFFFFF,green%0d%0aK20914+%23FFFFFF,green%0d%0aK17065+%23FFFFFF,green%0d%0aK01165+%23FFFFFF,green%0d%0aK10160+%23FFFFFF,green%0d%0aK05505+%23FFFFFF,green%0d%0aK04725+%23FFFFFF,green%0d%0aK04394+%23FFFFFF,green%0d%0aK23691+%23FFFFFF,green%0d…	56/1265	205/8618	0.273171
mmu05134	Legionellosis	Human Diseases	Infectious disease: bacterial	23	60	5.53167e-06	0.000126043	ENSMUSG00000026034(Clk1|K23561);ENSMUSG00000027398(Il1b|K04519);ENSMUSG00000039005(Tlr4|K10160);ENSMUSG00000058427(Cxcl2|K05505);ENSMUSG00000027995(Tlr2|K10159);ENSMUSG00000030786(Itgam|K06461);ENSMUSG00000051439(Cd14|K04391);ENSMUSG00000020385(Clk4|K23561);ENSMUSG00000029379(Cxcl3|K05505);ENSMUSG00000000290(Itgb2|K06464);ENSMUSG00000026029(Casp8|K04398);ENSMUSG00000019979(Apaf1|K02084);ENSMUSG00…	http://www.kegg.jp/kegg-bin/show_pathway?map=map05134&multi_query=K23561+%23FFFFFF,green%0d%0aK04519+%23FFFFFF,green%0d%0aK10160+%23FFFFFF,green%0d%0aK05505+%23FFFFFF,green%0d%0aK10159+%23FFFFFF,green%0d%0aK06461+%23FFFFFF,green%0d%0aK04391+%23FFFFFF,green%0d%0aK06464+%23FFFFFF,green%0d%0aK04398+%23FFFFFF,green%0d%0aK02084+%23FFFFFF,green%0d%0aK03156+%23FFFFFF,green%0d%0aK01370+%23FFFFFF,green%0d…	23/1265	60/8618	0.383333
mmu04151	PI3K-Akt signaling pathway	Environmental Information Processing	Signal transduction	83	356	6.56393e-06	0.000139593	ENSMUSG00000020048(Hsp90b1|K09487);ENSMUSG00000020053(Igf1|K05459);ENSMUSG00000021270(Hsp90aa1|K04079);ENSMUSG00000022146(Osmr|K05057);ENSMUSG00000023885(Thbs2|K04659);ENSMUSG00000024789(Jak2|K04447);ENSMUSG00000025809(Itgb1|K05719);ENSMUSG00000026479(Lamc2|K06246);ENSMUSG00000026725(Tnn|K06252);ENSMUSG00000028364(Tnc|K06252);ENSMUSG00000028859(Csf3r|K05061);ENSMUSG00000029231(Pdgfra|K04363);ENSM…	http://www.kegg.jp/kegg-bin/show_pathway?map=map04151&multi_query=K09487+%23FFFFFF,green%0d%0aK05459+%23FFFFFF,green%0d%0aK04079+%23FFFFFF,green%0d%0aK05057+%23FFFFFF,green%0d%0aK04659+%23FFFFFF,green%0d%0aK04447+%23FFFFFF,green%0d%0aK05719+%23FFFFFF,green%0d%0aK06246+%23FFFFFF,green%0d%0aK06252+%23FFFFFF,green%0d%0aK05061+%23FFFFFF,green%0d%0aK04363+%23FFFFFF,green%0d%0aK06250+%23FFFFFF,green%0d…	83/1265	356/8618	0.233146
mmu04611	Platelet activation	Organismal Systems	Immune system	37	124	1.05846e-05	0.00021103	ENSMUSG00000020580(Rock2|K17388);ENSMUSG00000024290(Rock1|K04514);ENSMUSG00000025809(Itgb1|K05719);ENSMUSG00000052920(Prkg1|K07376);ENSMUSG00000026043(Col3a1|K19720);ENSMUSG00000027287(Snap23|K08508);ENSMUSG00000019907(Ppp1r12a|K06270);ENSMUSG00000068798(Rap1a|K04353);ENSMUSG00000042228(Lyn|K05854);ENSMUSG00000021457(Syk|K05855);ENSMUSG00000027665(Pik3ca|K00922);ENSMUSG00000059498(Fcgr3|K06472);E…	http://www.kegg.jp/kegg-bin/show_pathway?map=map04611&multi_query=K17388+%23FFFFFF,green%0d%0aK04514+%23FFFFFF,green%0d%0aK05719+%23FFFFFF,green%0d%0aK07376+%23FFFFFF,green%0d%0aK19720+%23FFFFFF,green%0d%0aK08508+%23FFFFFF,green%0d%0aK06270+%23FFFFFF,green%0d%0aK04353+%23FFFFFF,green%0d%0aK05854+%23FFFFFF,green%0d%0aK05855+%23FFFFFF,green%0d%0aK00922+%23FFFFFF,green%0d%0aK06472+%23FFFFFF,green%0d…	37/1265	124/8618	0.298387
mmu04015	Rap1 signaling pathway	Environmental Information Processing	Signal transduction	54	214	2.84289e-05	0.00053346	ENSMUSG00000020053(Igf1|K05459);ENSMUSG00000022995(Enah|K05746);ENSMUSG00000025809(Itgb1|K05719);ENSMUSG00000029231(Pdgfra|K04363);ENSMUSG00000040152(Thbs1|K16857);ENSMUSG00000019966(Kitl|K05461);ENSMUSG00000027208(Fgf7|K04358);ENSMUSG00000002413(Braf|K04365);ENSMUSG00000000600(Krit1|K17705);ENSMUSG00000068798(Rap1a|K04353);ENSMUSG00000030786(Itgam|K06461);ENSMUSG00000030265(Kras|K07827);ENSMUSG0…	http://www.kegg.jp/kegg-bin/show_pathway?map=map04015&multi_query=K05459+%23FFFFFF,green%0d%0aK05746+%23FFFFFF,green%0d%0aK05719+%23FFFFFF,green%0d%0aK04363+%23FFFFFF,green%0d%0aK16857+%23FFFFFF,green%0d%0aK05461+%23FFFFFF,green%0d%0aK04358+%23FFFFFF,green%0d%0aK04365+%23FFFFFF,green%0d%0aK17705+%23FFFFFF,green%0d%0aK04353+%23FFFFFF,green%0d%0aK06461+%23FFFFFF,green%0d%0aK07827+%23FFFFFF,green%0d…	54/1265	214/8618	0.252336
mmu04510	Focal adhesion	Cellular Processes	Cellular community - eukaryotes	51	200	3.48982e-05	0.000618474	ENSMUSG00000020053(Igf1|K05459);ENSMUSG00000020580(Rock2|K17388);ENSMUSG00000023885(Thbs2|K04659);ENSMUSG00000024290(Rock1|K04514);ENSMUSG00000025809(Itgb1|K05719);ENSMUSG00000026479(Lamc2|K06246);ENSMUSG00000026725(Tnn|K06252);ENSMUSG00000028364(Tnc|K06252);ENSMUSG00000029231(Pdgfra|K04363);ENSMUSG00000029304(Spp1|K06250);ENSMUSG00000031502(Col4a1|K06237);ENSMUSG00000031503(Col4a2|K06237);ENSMUS…	http://www.kegg.jp/kegg-bin/show_pathway?map=map04510&multi_query=K05459+%23FFFFFF,green%0d%0aK17388+%23FFFFFF,green%0d%0aK04659+%23FFFFFF,green%0d%0aK04514+%23FFFFFF,green%0d%0aK05719+%23FFFFFF,green%0d%0aK06246+%23FFFFFF,green%0d%0aK06252+%23FFFFFF,green%0d%0aK04363+%23FFFFFF,green%0d%0aK06250+%23FFFFFF,green%0d%0aK06237+%23FFFFFF,green%0d%0aK13709+%23FFFFFF,green%0d%0aK16857+%23FFFFFF,green%0d…	51/1265	200/8618	0.255
mmu04512	ECM-receptor interaction	Environmental Information Processing	Signaling molecules and interaction	27	88	9.51489e-05	0.00155384	ENSMUSG00000023885(Thbs2|K04659);ENSMUSG00000025809(Itgb1|K05719);ENSMUSG00000026479(Lamc2|K06246);ENSMUSG00000026725(Tnn|K06252);ENSMUSG00000028364(Tnc|K06252);ENSMUSG00000029304(Spp1|K06250);ENSMUSG00000031502(Col4a1|K06237);ENSMUSG00000031503(Col4a2|K06237);ENSMUSG00000040152(Thbs1|K16857);ENSMUSG00000042284(Itga1|K06480);ENSMUSG00000048126(Col6a3|K06238);ENSMUSG00000000555(Itga5|K06484);ENSMU…	http://www.kegg.jp/kegg-bin/show_pathway?map=map04512&multi_query=K04659+%23FFFFFF,green%0d%0aK05719+%23FFFFFF,green%0d%0aK06246+%23FFFFFF,green%0d%0aK06252+%23FFFFFF,green%0d%0aK06250+%23FFFFFF,green%0d%0aK06237+%23FFFFFF,green%0d%0aK16857+%23FFFFFF,green%0d%0aK06480+%23FFFFFF,green%0d%0aK06238+%23FFFFFF,green%0d%0aK06484+%23FFFFFF,green%0d%0aK06256+%23FFFFFF,green%0d%0aK06240+%23FFFFFF,green%0d…	27/1265	88/8618	0.306818
mmu05200	Pathways in cancer	Human Diseases	Cancer: overview	111	542	9.74194e-05	0.00155384	ENSMUSG00000005871(Apc|K02085);ENSMUSG00000006005(Tpr|K09291);ENSMUSG00000017737(Mmp9|K01403);ENSMUSG00000020048(Hsp90b1|K09487);ENSMUSG00000020053(Igf1|K05459);ENSMUSG00000020580(Rock2|K17388);ENSMUSG00000021109(Hif1a|K08268);ENSMUSG00000021270(Hsp90aa1|K04079);ENSMUSG00000022122(Ednrb|K04198);ENSMUSG00000024290(Rock1|K04514);ENSMUSG00000024789(Jak2|K04447);ENSMUSG00000025809(Itgb1|K05719);ENSMU…	http://www.kegg.jp/kegg-bin/show_pathway?map=map05200&multi_query=K02085+%23FFFFFF,green%0d%0aK09291+%23FFFFFF,green%0d%0aK01403+%23FFFFFF,green%0d%0aK09487+%23FFFFFF,green%0d%0aK05459+%23FFFFFF,green%0d%0aK17388+%23FFFFFF,green%0d%0aK08268+%23FFFFFF,green%0d%0aK04079+%23FFFFFF,green%0d%0aK04198+%23FFFFFF,green%0d%0aK04514+%23FFFFFF,green%0d%0aK04447+%23FFFFFF,green%0d%0aK05719+%23FFFFFF,green%0d…	111/1265	542/8618	0.204797
mmu04662	B cell receptor signaling pathway	Organismal Systems	Immune system	24	77	0.000174914	0.00265703	ENSMUSG00000025491(Ifitm1|K19831);ENSMUSG00000026656(Fcgr2b|K12560);ENSMUSG00000058818(Pirb|K06512);ENSMUSG00000030265(Kras|K07827);ENSMUSG00000042228(Lyn|K05854);ENSMUSG00000021457(Syk|K05855);ENSMUSG00000027665(Pik3ca|K00922);ENSMUSG00000021250(Fos|K04379);ENSMUSG00000025199(Chuk|K04467);ENSMUSG00000024241(Sos1|K03099);ENSMUSG00000032688(Malt1|K07369);ENSMUSG00000034116(Vav1|K05730);ENSMUSG0000…	http://www.kegg.jp/kegg-bin/show_pathway?map=map04662&multi_query=K19831+%23FFFFFF,green%0d%0aK12560+%23FFFFFF,green%0d%0aK06512+%23FFFFFF,green%0d%0aK07827+%23FFFFFF,green%0d%0aK05854+%23FFFFFF,green%0d%0aK05855+%23FFFFFF,green%0d%0aK00922+%23FFFFFF,green%0d%0aK04379+%23FFFFFF,green%0d%0aK04467+%23FFFFFF,green%0d%0aK03099+%23FFFFFF,green%0d%0aK07369+%23FFFFFF,green%0d%0aK05730+%23FFFFFF,green%0d…	24/1265	77/8618	0.311688
mmu05144	Malaria	Human Diseases	Infectious disease: parasitic	19	55	0.00018415	0.00267018	ENSMUSG00000023885(Thbs2|K04659);ENSMUSG00000027398(Il1b|K04519);ENSMUSG00000040152(Thbs1|K16857);ENSMUSG00000039005(Tlr4|K10160);ENSMUSG00000027962(Vcam1|K06527);ENSMUSG00000026580(Selp|K06496);ENSMUSG00000027995(Tlr2|K10159);ENSMUSG00000026582(Sele|K06494);ENSMUSG00000021702(Thbs4|K04659);ENSMUSG00000000290(Itgb2|K06464);ENSMUSG00000030830(Itgal|K05718);ENSMUSG00000028864(Hgf|K05460);ENSMUSG000…	http://www.kegg.jp/kegg-bin/show_pathway?map=map05144&multi_query=K04659+%23FFFFFF,green%0d%0aK04519+%23FFFFFF,green%0d%0aK16857+%23FFFFFF,green%0d%0aK10160+%23FFFFFF,green%0d%0aK06527+%23FFFFFF,green%0d%0aK06496+%23FFFFFF,green%0d%0aK10159+%23FFFFFF,green%0d%0aK06494+%23FFFFFF,green%0d%0aK06464+%23FFFFFF,green%0d%0aK05718+%23FFFFFF,green%0d%0aK05460+%23FFFFFF,green%0d%0aK03156+%23FFFFFF,green%0d…	19/1265	55/8618	0.345455
mmu04620	Toll-like receptor signaling pathway	Organismal Systems	Immune system	28	99	0.000331324	0.00459532	ENSMUSG00000016024(Lbp|K05399);ENSMUSG00000027398(Il1b|K04519);ENSMUSG00000029304(Spp1|K06250);ENSMUSG00000039005(Tlr4|K10160);ENSMUSG00000040522(Tlr8|K10170);ENSMUSG00000027995(Tlr2|K10159);ENSMUSG00000044827(Tlr1|K05398);ENSMUSG00000051439(Cd14|K04391);ENSMUSG00000027665(Pik3ca|K00922);ENSMUSG00000021250(Fos|K04379);ENSMUSG00000025199(Chuk|K04467);ENSMUSG00000026029(Casp8|K04398);ENSMUSG0000001…	http://www.kegg.jp/kegg-bin/show_pathway?map=map04620&multi_query=K05399+%23FFFFFF,green%0d%0aK04519+%23FFFFFF,green%0d%0aK06250+%23FFFFFF,green%0d%0aK10160+%23FFFFFF,green%0d%0aK10170+%23FFFFFF,green%0d%0aK10159+%23FFFFFF,green%0d%0aK05398+%23FFFFFF,green%0d%0aK04391+%23FFFFFF,green%0d%0aK00922+%23FFFFFF,green%0d%0aK04379+%23FFFFFF,green%0d%0aK04467+%23FFFFFF,green%0d%0aK04398+%23FFFFFF,green%0d…	28/1265	99/8618	0.282828
mmu04670	Leukocyte transendothelial migration	Organismal Systems	Immune system	31	114	0.000350514	0.00465892	ENSMUSG00000017737(Mmp9|K01403);ENSMUSG00000020580(Rock2|K17388);ENSMUSG00000024290(Rock1|K04514);ENSMUSG00000025809(Itgb1|K05719);ENSMUSG00000035133(Arhgap5|K13709);ENSMUSG00000061353(Cxcl12|K10031);ENSMUSG00000027962(Vcam1|K06527);ENSMUSG00000031207(Msn|K05763);ENSMUSG00000068798(Rap1a|K04353);ENSMUSG00000027009(Itga4|K06483);ENSMUSG00000030786(Itgam|K06461);ENSMUSG00000015340(Cybb|K21421);ENSM…	http://www.kegg.jp/kegg-bin/show_pathway?map=map04670&multi_query=K01403+%23FFFFFF,green%0d%0aK17388+%23FFFFFF,green%0d%0aK04514+%23FFFFFF,green%0d%0aK05719+%23FFFFFF,green%0d%0aK13709+%23FFFFFF,green%0d%0aK10031+%23FFFFFF,green%0d%0aK06527+%23FFFFFF,green%0d%0aK05763+%23FFFFFF,green%0d%0aK04353+%23FFFFFF,green%0d%0aK06483+%23FFFFFF,green%0d%0aK06461+%23FFFFFF,green%0d%0aK21421+%23FFFFFF,green%0d…	31/1265	114/8618	0.27193
mmu05133	Pertussis	Human Diseases	Infectious disease: bacterial	23	76	0.000383201	0.00488965	ENSMUSG00000025809(Itgb1|K05719);ENSMUSG00000027398(Il1b|K04519);ENSMUSG00000000555(Itga5|K06484);ENSMUSG00000039005(Tlr4|K10160);ENSMUSG00000030786(Itgam|K06461);ENSMUSG00000032691(Nlrp3|K12800);ENSMUSG00000051439(Cd14|K04391);ENSMUSG00000021250(Fos|K04379);ENSMUSG00000020826(Nos2|K13241);ENSMUSG00000000290(Itgb2|K06464);ENSMUSG00000024401(Tnf|K03156);ENSMUSG00000025888(Casp1|K01370);ENSMUSG0000…	http://www.kegg.jp/kegg-bin/show_pathway?map=map05133&multi_query=K05719+%23FFFFFF,green%0d%0aK04519+%23FFFFFF,green%0d%0aK06484+%23FFFFFF,green%0d%0aK10160+%23FFFFFF,green%0d%0aK06461+%23FFFFFF,green%0d%0aK12800+%23FFFFFF,green%0d%0aK04391+%23FFFFFF,green%0d%0aK04379+%23FFFFFF,green%0d%0aK13241+%23FFFFFF,green%0d%0aK06464+%23FFFFFF,green%0d%0aK03156+%23FFFFFF,green%0d%0aK01370+%23FFFFFF,green%0d…	23/1265	76/8618	0.302632
mmu04810	Regulation of actin cytoskeleton	Cellular Processes	Cell motility	51	219	0.000403218	0.00494717	ENSMUSG00000005871(Apc|K02085);ENSMUSG00000020152(Actr2|K17260);ENSMUSG00000020580(Rock2|K17388);ENSMUSG00000022995(Enah|K05746);ENSMUSG00000024290(Rock1|K04514);ENSMUSG00000025809(Itgb1|K05719);ENSMUSG00000029231(Pdgfra|K04363);ENSMUSG00000042284(Itga1|K06480);ENSMUSG00000061353(Cxcl12|K10031);ENSMUSG00000027208(Fgf7|K04358);ENSMUSG00000002413(Braf|K04365);ENSMUSG00000000555(Itga5|K06484);ENSMUS…	http://www.kegg.jp/kegg-bin/show_pathway?map=map04810&multi_query=K02085+%23FFFFFF,green%0d%0aK17260+%23FFFFFF,green%0d%0aK17388+%23FFFFFF,green%0d%0aK05746+%23FFFFFF,green%0d%0aK04514+%23FFFFFF,green%0d%0aK05719+%23FFFFFF,green%0d%0aK04363+%23FFFFFF,green%0d%0aK06480+%23FFFFFF,green%0d%0aK10031+%23FFFFFF,green%0d%0aK04358+%23FFFFFF,green%0d%0aK04365+%23FFFFFF,green%0d%0aK06484+%23FFFFFF,green%0d…	51/1265	219/8618	0.232877
mmu05143	African trypanosomiasis	Human Diseases	Infectious disease: parasitic	14	37	0.000444394	0.00525044	ENSMUSG00000027398(Il1b|K04519);ENSMUSG00000027962(Vcam1|K06527);ENSMUSG00000026582(Sele|K06494);ENSMUSG00000019846(Lama4|K06241);ENSMUSG00000039943(Plcb4|K05858);ENSMUSG00000051177(Plcb1|K05858);ENSMUSG00000024639(Gnaq|K04634);ENSMUSG00000024401(Tnf|K03156);ENSMUSG00000025746(Il6|K05405);ENSMUSG00000060459(Kng2|K03898);ENSMUSG00000040061(Plcb2|K05858);ENSMUSG00000078816(Prkcg|K19663);ENSMUSG0000…	http://www.kegg.jp/kegg-bin/show_pathway?map=map05143&multi_query=K04519+%23FFFFFF,green%0d%0aK06527+%23FFFFFF,green%0d%0aK06494+%23FFFFFF,green%0d%0aK06241+%23FFFFFF,green%0d%0aK05858+%23FFFFFF,green%0d%0aK04634+%23FFFFFF,green%0d%0aK03156+%23FFFFFF,green%0d%0aK05405+%23FFFFFF,green%0d%0aK03898+%23FFFFFF,green%0d%0aK19663+%23FFFFFF,green%0d%0aK04389+%23FFFFFF,green%0d%0aK00463+%23FFFFFF,green	14/1265	37/8618	0.378378
mmu04145	Phagosome	Cellular Processes	Transport and catabolism	42	173	0.000516456	0.00588391	ENSMUSG00000023885(Thbs2|K04659);ENSMUSG00000025044(Msr1|K06558);ENSMUSG00000025809(Itgb1|K05719);ENSMUSG00000026656(Fcgr2b|K12560);ENSMUSG00000026712(Mrc1|K06560);ENSMUSG00000036499(Eea1|K12478);ENSMUSG00000038642(Ctss|K01368);ENSMUSG00000040152(Thbs1|K16857);ENSMUSG00000000555(Itga5|K06484);ENSMUSG00000039005(Tlr4|K10160);ENSMUSG00000079293(Clec7a|K10074);ENSMUSG00000027995(Tlr2|K10159);ENSMUSG…	http://www.kegg.jp/kegg-bin/show_pathway?map=map04145&multi_query=K04659+%23FFFFFF,green%0d%0aK06558+%23FFFFFF,green%0d%0aK05719+%23FFFFFF,green%0d%0aK12560+%23FFFFFF,green%0d%0aK06560+%23FFFFFF,green%0d%0aK12478+%23FFFFFF,green%0d%0aK01368+%23FFFFFF,green%0d%0aK16857+%23FFFFFF,green%0d%0aK06484+%23FFFFFF,green%0d%0aK10160+%23FFFFFF,green%0d%0aK10074+%23FFFFFF,green%0d%0aK10159+%23FFFFFF,green%0d…	42/1265	173/8618	0.242775
mmu05140	Leishmaniasis	Human Diseases	Infectious disease: parasitic	21	70	0.000769702	0.00846672	ENSMUSG00000024789(Jak2|K04447);ENSMUSG00000025809(Itgb1|K05719);ENSMUSG00000027398(Il1b|K04519);ENSMUSG00000032487(Ptgs2|K11987);ENSMUSG00000039005(Tlr4|K10160);ENSMUSG00000027995(Tlr2|K10159);ENSMUSG00000027009(Itga4|K06483);ENSMUSG00000030786(Itgam|K06461);ENSMUSG00000015340(Cybb|K21421);ENSMUSG00000059498(Fcgr3|K06472);ENSMUSG00000021250(Fos|K04379);ENSMUSG00000020826(Nos2|K13241);ENSMUSG0000…	http://www.kegg.jp/kegg-bin/show_pathway?map=map05140&multi_query=K04447+%23FFFFFF,green%0d%0aK05719+%23FFFFFF,green%0d%0aK04519+%23FFFFFF,green%0d%0aK11987+%23FFFFFF,green%0d%0aK10160+%23FFFFFF,green%0d%0aK10159+%23FFFFFF,green%0d%0aK06483+%23FFFFFF,green%0d%0aK06461+%23FFFFFF,green%0d%0aK21421+%23FFFFFF,green%0d%0aK06472+%23FFFFFF,green%0d%0aK04379+%23FFFFFF,green%0d%0aK13241+%23FFFFFF,green%0d…	21/1265	70/8618	0.3
mmu04664	Fc epsilon RI signaling pathway	Organismal Systems	Immune system	20	66	0.000885291	0.00941359	ENSMUSG00000030265(Kras|K07827);ENSMUSG00000042228(Lyn|K05854);ENSMUSG00000021457(Syk|K05855);ENSMUSG00000027665(Pik3ca|K00922);ENSMUSG00000002699(Lcp2|K07361);ENSMUSG00000024241(Sos1|K03099);ENSMUSG00000034116(Vav1|K05730);ENSMUSG00000024401(Tnf|K03156);ENSMUSG00000070719(Pla2g4d|K16342);ENSMUSG00000005339(Fcer1a|K08089);ENSMUSG00000028698(Pik3r3|K02649);ENSMUSG00000033721(Vav3|K05730);ENSMUSG00…	http://www.kegg.jp/kegg-bin/show_pathway?map=map04664&multi_query=K07827+%23FFFFFF,green%0d%0aK05854+%23FFFFFF,green%0d%0aK05855+%23FFFFFF,green%0d%0aK00922+%23FFFFFF,green%0d%0aK07361+%23FFFFFF,green%0d%0aK03099+%23FFFFFF,green%0d%0aK05730+%23FFFFFF,green%0d%0aK03156+%23FFFFFF,green%0d%0aK16342+%23FFFFFF,green%0d%0aK08089+%23FFFFFF,green%0d%0aK02649+%23FFFFFF,green%0d%0aK07860+%23FFFFFF,green%0d…	20/1265	66/8618	0.30303
mmu04933	AGE-RAGE signaling pathway in diabetic complications	Human Diseases	Endocrine and metabolic disease	27	101	0.00109144	0.0112313	ENSMUSG00000024789(Jak2|K04447);ENSMUSG00000027398(Il1b|K04519);ENSMUSG00000031502(Col4a1|K06237);ENSMUSG00000031503(Col4a2|K06237);ENSMUSG00000037411(Serpine1|K03982);ENSMUSG00000026043(Col3a1|K19720);ENSMUSG00000027962(Vcam1|K06527);ENSMUSG00000030265(Kras|K07827);ENSMUSG00000026582(Sele|K06494);ENSMUSG00000023951(Vegfa|K05448);ENSMUSG00000007613(Tgfbr1|K04674);ENSMUSG00000030562(Nox4|K21423);E…	http://www.kegg.jp/kegg-bin/show_pathway?map=map04933&multi_query=K04447+%23FFFFFF,green%0d%0aK04519+%23FFFFFF,green%0d%0aK06237+%23FFFFFF,green%0d%0aK03982+%23FFFFFF,green%0d%0aK19720+%23FFFFFF,green%0d%0aK06527+%23FFFFFF,green%0d%0aK07827+%23FFFFFF,green%0d%0aK06494+%23FFFFFF,green%0d%0aK05448+%23FFFFFF,green%0d%0aK04674+%23FFFFFF,green%0d%0aK21423+%23FFFFFF,green%0d%0aK21421+%23FFFFFF,green%0d…	27/1265	101/8618	0.267327
mmu05142	Chagas disease	Human Diseases	Infectious disease: parasitic	27	103	0.00149933	0.0149465	ENSMUSG00000027398(Il1b|K04519);ENSMUSG00000037411(Serpine1|K03982);ENSMUSG00000039005(Tlr4|K10160);ENSMUSG00000027995(Tlr2|K10159);ENSMUSG00000007613(Tgfbr1|K04674);ENSMUSG00000027665(Pik3ca|K00922);ENSMUSG00000021250(Fos|K04379);ENSMUSG00000026031(Cflar|K04724);ENSMUSG00000039943(Plcb4|K05858);ENSMUSG00000020826(Nos2|K13241);ENSMUSG00000051177(Plcb1|K05858);ENSMUSG00000024639(Gnaq|K04634);ENSMU…	http://www.kegg.jp/kegg-bin/show_pathway?map=map05142&multi_query=K04519+%23FFFFFF,green%0d%0aK03982+%23FFFFFF,green%0d%0aK10160+%23FFFFFF,green%0d%0aK10159+%23FFFFFF,green%0d%0aK04674+%23FFFFFF,green%0d%0aK00922+%23FFFFFF,green%0d%0aK04379+%23FFFFFF,green%0d%0aK04724+%23FFFFFF,green%0d%0aK05858+%23FFFFFF,green%0d%0aK13241+%23FFFFFF,green%0d%0aK04634+%23FFFFFF,green%0d%0aK04467+%23FFFFFF,green%0d…	27/1265	103/8618	0.262136
mmu04926	Relaxin signaling pathway	Organismal Systems	Endocrine system	32	129	0.00157119	0.0151882	ENSMUSG00000017737(Mmp9|K01403);ENSMUSG00000022122(Ednrb|K04198);ENSMUSG00000031502(Col4a1|K06237);ENSMUSG00000031503(Col4a2|K06237);ENSMUSG00000050578(Mmp13|K07994);ENSMUSG00000026043(Col3a1|K19720);ENSMUSG00000025958(Creb1|K05870);ENSMUSG00000030265(Kras|K07827);ENSMUSG00000023951(Vegfa|K05448);ENSMUSG00000007613(Tgfbr1|K04674);ENSMUSG00000027665(Pik3ca|K00922);ENSMUSG00000021250(Fos|K04379);EN…	http://www.kegg.jp/kegg-bin/show_pathway?map=map04926&multi_query=K01403+%23FFFFFF,green%0d%0aK04198+%23FFFFFF,green%0d%0aK06237+%23FFFFFF,green%0d%0aK07994+%23FFFFFF,green%0d%0aK19720+%23FFFFFF,green%0d%0aK05870+%23FFFFFF,green%0d%0aK07827+%23FFFFFF,green%0d%0aK05448+%23FFFFFF,green%0d%0aK04674+%23FFFFFF,green%0d%0aK00922+%23FFFFFF,green%0d%0aK04379+%23FFFFFF,green%0d%0aK05858+%23FFFFFF,green%0d…	32/1265	129/8618	0.248062
mmu05135	Yersinia infection	Human Diseases	Infectious disease: bacterial	33	135	0.00174102	0.0162914	ENSMUSG00000020152(Actr2|K17260);ENSMUSG00000020580(Rock2|K17388);ENSMUSG00000024290(Rock1|K04514);ENSMUSG00000025809(Itgb1|K05719);ENSMUSG00000027398(Il1b|K04519);ENSMUSG00000031309(Rps6ka3|K04373);ENSMUSG00000000555(Itga5|K06484);ENSMUSG00000039005(Tlr4|K10160);ENSMUSG00000004591(Pkn2|K23691);ENSMUSG00000027009(Itga4|K06483);ENSMUSG00000032691(Nlrp3|K12800);ENSMUSG00000022534(Mefv|K12803);ENSMU…	http://www.kegg.jp/kegg-bin/show_pathway?map=map05135&multi_query=K17260+%23FFFFFF,green%0d%0aK17388+%23FFFFFF,green%0d%0aK04514+%23FFFFFF,green%0d%0aK05719+%23FFFFFF,green%0d%0aK04519+%23FFFFFF,green%0d%0aK04373+%23FFFFFF,green%0d%0aK06484+%23FFFFFF,green%0d%0aK10160+%23FFFFFF,green%0d%0aK23691+%23FFFFFF,green%0d%0aK06483+%23FFFFFF,green%0d%0aK12800+%23FFFFFF,green%0d%0aK12803+%23FFFFFF,green%0d…	33/1265	135/8618	0.244444
mmu04730	Long-term depression	Organismal Systems	Nervous system	18	60	0.00178745	0.0162914	ENSMUSG00000020053(Igf1|K05459);ENSMUSG00000052920(Prkg1|K07376);ENSMUSG00000002413(Braf|K04365);ENSMUSG00000030265(Kras|K07827);ENSMUSG00000042228(Lyn|K05854);ENSMUSG00000039943(Plcb4|K05858);ENSMUSG00000051177(Plcb1|K05858);ENSMUSG00000024639(Gnaq|K04634);ENSMUSG00000001986(Gria3|K05199);ENSMUSG00000070719(Pla2g4d|K16342);ENSMUSG00000056220(Pla2g4a|K16342);ENSMUSG00000029334(Prkg2|K19477);ENSMU…	http://www.kegg.jp/kegg-bin/show_pathway?map=map04730&multi_query=K05459+%23FFFFFF,green%0d%0aK07376+%23FFFFFF,green%0d%0aK04365+%23FFFFFF,green%0d%0aK07827+%23FFFFFF,green%0d%0aK05854+%23FFFFFF,green%0d%0aK05858+%23FFFFFF,green%0d%0aK04634+%23FFFFFF,green%0d%0aK05199+%23FFFFFF,green%0d%0aK16342+%23FFFFFF,green%0d%0aK19477+%23FFFFFF,green%0d%0aK04632+%23FFFFFF,green%0d%0aK19663+%23FFFFFF,green%0d…	18/1265	60/8618	0.3
mmu05032	Morphine addiction	Human Diseases	Substance dependence	24	91	0.00245218	0.021729	ENSMUSG00000028525(Pde4b|K13293);ENSMUSG00000041741(Pde3a|K19021);ENSMUSG00000022489(Pde1b|K13755);ENSMUSG00000019990(Pde7b|K18436);ENSMUSG00000060216(Arrb2|K04439);ENSMUSG00000043004(Gng2|K07826);ENSMUSG00000075270(Pde11a|K13298);ENSMUSG00000059173(Pde1a|K13755);ENSMUSG00000022220(Adcy4|K08044);ENSMUSG00000020654(Adcy3|K08043);ENSMUSG00000038811(Gngt2|K04549);ENSMUSG00000027523(Gnas|K04632);ENSM…	http://www.kegg.jp/kegg-bin/show_pathway?map=map05032&multi_query=K13293+%23FFFFFF,green%0d%0aK19021+%23FFFFFF,green%0d%0aK13755+%23FFFFFF,green%0d%0aK18436+%23FFFFFF,green%0d%0aK04439+%23FFFFFF,green%0d%0aK07826+%23FFFFFF,green%0d%0aK13298+%23FFFFFF,green%0d%0aK08044+%23FFFFFF,green%0d%0aK08043+%23FFFFFF,green%0d%0aK04549+%23FFFFFF,green%0d%0aK04632+%23FFFFFF,green%0d%0aK18438+%23FFFFFF,green%0d…	24/1265	91/8618	0.263736
mmu04072	Phospholipase D signaling pathway	Environmental Information Processing	Signal transduction	35	149	0.00265384	0.0228804	ENSMUSG00000026180(Cxcr2|K05050);ENSMUSG00000029231(Pdgfra|K04363);ENSMUSG00000019966(Kitl|K05461);ENSMUSG00000030265(Kras|K07827);ENSMUSG00000021457(Syk|K05855);ENSMUSG00000034731(Dgkh|K00901);ENSMUSG00000018008(Cyth4|K18441);ENSMUSG00000027665(Pik3ca|K00922);ENSMUSG00000039943(Plcb4|K05858);ENSMUSG00000051177(Plcb1|K05858);ENSMUSG00000024241(Sos1|K03099);ENSMUSG00000032006(Pdgfd|K05450);ENSMUSG…	http://www.kegg.jp/kegg-bin/show_pathway?map=map04072&multi_query=K05050+%23FFFFFF,green%0d%0aK04363+%23FFFFFF,green%0d%0aK05461+%23FFFFFF,green%0d%0aK07827+%23FFFFFF,green%0d%0aK05855+%23FFFFFF,green%0d%0aK00901+%23FFFFFF,green%0d%0aK18441+%23FFFFFF,green%0d%0aK00922+%23FFFFFF,green%0d%0aK05858+%23FFFFFF,green%0d%0aK03099+%23FFFFFF,green%0d%0aK05450+%23FFFFFF,green%0d%0aK21290+%23FFFFFF,green%0d…	35/1265	149/8618	0.234899
mmu05414	Dilated cardiomyopathy	Human Diseases	Cardiovascular disease	24	94	0.0038758	0.0325363	ENSMUSG00000020053(Igf1|K05459);ENSMUSG00000025809(Itgb1|K05719);ENSMUSG00000042284(Itga1|K06480);ENSMUSG00000051747(Ttn|K12567);ENSMUSG00000000555(Itga5|K06484);ENSMUSG00000031799(Tpm4|K10375);ENSMUSG00000040118(Cacna2d1|K04858);ENSMUSG00000054640(Slc8a1|K05849);ENSMUSG00000027009(Itga4|K06483);ENSMUSG00000015968(Cacna1d|K04851);ENSMUSG00000045103(Dmd|K10366);ENSMUSG00000025321(Itgb8|K06591);ENS…	http://www.kegg.jp/kegg-bin/show_pathway?map=map05414&multi_query=K05459+%23FFFFFF,green%0d%0aK05719+%23FFFFFF,green%0d%0aK06480+%23FFFFFF,green%0d%0aK12567+%23FFFFFF,green%0d%0aK06484+%23FFFFFF,green%0d%0aK10375+%23FFFFFF,green%0d%0aK04858+%23FFFFFF,green%0d%0aK05849+%23FFFFFF,green%0d%0aK06483+%23FFFFFF,green%0d%0aK04851+%23FFFFFF,green%0d%0aK10366+%23FFFFFF,green%0d%0aK06591+%23FFFFFF,green%0d…	24/1265	94/8618	0.255319
mmu04726	Serotonergic synapse	Organismal Systems	Nervous system	31	131	0.00401444	0.0328361	ENSMUSG00000032487(Ptgs2|K11987);ENSMUSG00000002413(Braf|K04365);ENSMUSG00000030265(Kras|K07827);ENSMUSG00000015968(Cacna1d|K04851);ENSMUSG00000039943(Plcb4|K05858);ENSMUSG00000051177(Plcb1|K05858);ENSMUSG00000024639(Gnaq|K04634);ENSMUSG00000070719(Pla2g4d|K16342);ENSMUSG00000051331(Cacna1c|K04850);ENSMUSG00000040046(Tph1|K00502);ENSMUSG00000031628(Casp3|K02187);ENSMUSG00000043004(Gng2|K07826);EN…	http://www.kegg.jp/kegg-bin/show_pathway?map=map04726&multi_query=K11987+%23FFFFFF,green%0d%0aK04365+%23FFFFFF,green%0d%0aK07827+%23FFFFFF,green%0d%0aK04851+%23FFFFFF,green%0d%0aK05858+%23FFFFFF,green%0d%0aK04634+%23FFFFFF,green%0d%0aK16342+%23FFFFFF,green%0d%0aK04850+%23FFFFFF,green%0d%0aK00502+%23FFFFFF,green%0d%0aK02187+%23FFFFFF,green%0d%0aK07826+%23FFFFFF,green%0d%0aK04157+%23FFFFFF,green%0d…	31/1265	131/8618	0.236641
mmu04064	NF-kappa B signaling pathway	Environmental Information Processing	Signal transduction	26	105	0.00424747	0.0338736	ENSMUSG00000016024(Lbp|K05399);ENSMUSG00000026072(Il1r1|K04386);ENSMUSG00000027398(Il1b|K04519);ENSMUSG00000032487(Ptgs2|K11987);ENSMUSG00000061353(Cxcl12|K10031);ENSMUSG00000039005(Tlr4|K10160);ENSMUSG00000058427(Cxcl2|K05505);ENSMUSG00000027962(Vcam1|K06527);ENSMUSG00000025860(Xiap|K04725);ENSMUSG00000051439(Cd14|K04391);ENSMUSG00000042228(Lyn|K05854);ENSMUSG00000021457(Syk|K05855);ENSMUSG00000…	http://www.kegg.jp/kegg-bin/show_pathway?map=map04064&multi_query=K05399+%23FFFFFF,green%0d%0aK04386+%23FFFFFF,green%0d%0aK04519+%23FFFFFF,green%0d%0aK11987+%23FFFFFF,green%0d%0aK10031+%23FFFFFF,green%0d%0aK10160+%23FFFFFF,green%0d%0aK05505+%23FFFFFF,green%0d%0aK06527+%23FFFFFF,green%0d%0aK04725+%23FFFFFF,green%0d%0aK04391+%23FFFFFF,green%0d%0aK05854+%23FFFFFF,green%0d%0aK05855+%23FFFFFF,green%0d…	26/1265	105/8618	0.247619
mmu05418	Fluid shear stress and atherosclerosis	Human Diseases	Cardiovascular disease	33	145	0.00580183	0.0451411	ENSMUSG00000017737(Mmp9|K01403);ENSMUSG00000020048(Hsp90b1|K09487);ENSMUSG00000021270(Hsp90aa1|K04079);ENSMUSG00000026072(Il1r1|K04386);ENSMUSG00000027398(Il1b|K04519);ENSMUSG00000067336(Bmpr2|K04671);ENSMUSG00000005413(Hmox1|K00510);ENSMUSG00000005583(Mef2c|K04454);ENSMUSG00000027962(Vcam1|K06527);ENSMUSG00000030557(Mef2a|K09260);ENSMUSG00000032348(Gsta4|K00799);ENSMUSG00000052155(Acvr2a|K13596)…	http://www.kegg.jp/kegg-bin/show_pathway?map=map05418&multi_query=K01403+%23FFFFFF,green%0d%0aK09487+%23FFFFFF,green%0d%0aK04079+%23FFFFFF,green%0d%0aK04386+%23FFFFFF,green%0d%0aK04519+%23FFFFFF,green%0d%0aK04671+%23FFFFFF,green%0d%0aK00510+%23FFFFFF,green%0d%0aK04454+%23FFFFFF,green%0d%0aK06527+%23FFFFFF,green%0d%0aK09260+%23FFFFFF,green%0d%0aK00799+%23FFFFFF,green%0d%0aK13596+%23FFFFFF,green%0d…	33/1265	145/8618	0.227586
mmu04724	Glutamatergic synapse	Organismal Systems	Nervous system	27	113	0.00607144	0.046114	ENSMUSG00000022462(Slc38a2|K14207);ENSMUSG00000015968(Cacna1d|K04851);ENSMUSG00000039943(Plcb4|K05858);ENSMUSG00000051177(Plcb1|K05858);ENSMUSG00000024639(Gnaq|K04634);ENSMUSG00000001986(Gria3|K05199);ENSMUSG00000007617(Homer1|K15010);ENSMUSG00000070719(Pla2g4d|K16342);ENSMUSG00000051331(Cacna1c|K04850);ENSMUSG00000043004(Gng2|K07826);ENSMUSG00000023169(Slc38a1|K14990);ENSMUSG00000056220(Pla2g4a|…	http://www.kegg.jp/kegg-bin/show_pathway?map=map04724&multi_query=K14207+%23FFFFFF,green%0d%0aK04851+%23FFFFFF,green%0d%0aK05858+%23FFFFFF,green%0d%0aK04634+%23FFFFFF,green%0d%0aK05199+%23FFFFFF,green%0d%0aK15010+%23FFFFFF,green%0d%0aK16342+%23FFFFFF,green%0d%0aK04850+%23FFFFFF,green%0d%0aK07826+%23FFFFFF,green%0d%0aK14990+%23FFFFFF,green%0d%0aK08044+%23FFFFFF,green%0d%0aK08043+%23FFFFFF,green%0d…	27/1265	113/8618	0.238938
mmu04713	Circadian entrainment	Organismal Systems	Environmental adaptation	24	98	0.0067957	0.0497714	ENSMUSG00000052920(Prkg1|K07376);ENSMUSG00000025958(Creb1|K05870);ENSMUSG00000015968(Cacna1d|K04851);ENSMUSG00000021250(Fos|K04379);ENSMUSG00000039943(Plcb4|K05858);ENSMUSG00000051177(Plcb1|K05858);ENSMUSG00000024639(Gnaq|K04634);ENSMUSG00000001986(Gria3|K05199);ENSMUSG00000051331(Cacna1c|K04850);ENSMUSG00000043004(Gng2|K07826);ENSMUSG00000022220(Adcy4|K08044);ENSMUSG00000029334(Prkg2|K19477);ENS…	http://www.kegg.jp/kegg-bin/show_pathway?map=map04713&multi_query=K07376+%23FFFFFF,green%0d%0aK05870+%23FFFFFF,green%0d%0aK04851+%23FFFFFF,green%0d%0aK04379+%23FFFFFF,green%0d%0aK05858+%23FFFFFF,green%0d%0aK04634+%23FFFFFF,green%0d%0aK05199+%23FFFFFF,green%0d%0aK04850+%23FFFFFF,green%0d%0aK07826+%23FFFFFF,green%0d%0aK08044+%23FFFFFF,green%0d%0aK19477+%23FFFFFF,green%0d%0aK08043+%23FFFFFF,green%0d…	24/1265	98/8618	0.244898
mmu04672	Intestinal immune network for IgA production	Organismal Systems	Immune system	13	43	0.00693879	0.0497714	ENSMUSG00000061353(Cxcl12|K10031);ENSMUSG00000027009(Itga4|K06483);ENSMUSG00000075122(Cd80|K05412);ENSMUSG00000023206(Il15ra|K05074);ENSMUSG00000045382(Cxcr4|K04189);ENSMUSG00000023235(Ccl25|K13072);ENSMUSG00000025746(Il6|K05405);ENSMUSG00000029530(Ccr9|K04184);ENSMUSG00000026009(Icos|K06713);ENSMUSG00000026012(Cd28|K06470);ENSMUSG00000020310(Madcam1|K06779);ENSMUSG00000000869(Il4|K05430);ENSMUSG…	http://www.kegg.jp/kegg-bin/show_pathway?map=map04672&multi_query=K10031+%23FFFFFF,green%0d%0aK06483+%23FFFFFF,green%0d%0aK05412+%23FFFFFF,green%0d%0aK05074+%23FFFFFF,green%0d%0aK04189+%23FFFFFF,green%0d%0aK13072+%23FFFFFF,green%0d%0aK05405+%23FFFFFF,green%0d%0aK04184+%23FFFFFF,green%0d%0aK06713+%23FFFFFF,green%0d%0aK06470+%23FFFFFF,green%0d%0aK06779+%23FFFFFF,green%0d%0aK05430+%23FFFFFF,green%0d…	13/1265	43/8618	0.302326
mmu05222	Small cell lung cancer	Human Diseases	Cancer: specific types	23	93	0.00702104	0.0497714	ENSMUSG00000025809(Itgb1|K05719);ENSMUSG00000026479(Lamc2|K06246);ENSMUSG00000031502(Col4a1|K06237);ENSMUSG00000031503(Col4a2|K06237);ENSMUSG00000032487(Ptgs2|K11987);ENSMUSG00000013663(Pten|K01110);ENSMUSG00000024421(Lama3|K06240);ENSMUSG00000025860(Xiap|K04725);ENSMUSG00000002900(Lamb1|K05636);ENSMUSG00000019846(Lama4|K06241);ENSMUSG00000027665(Pik3ca|K00922);ENSMUSG00000020826(Nos2|K13241);ENS…	http://www.kegg.jp/kegg-bin/show_pathway?map=map05222&multi_query=K05719+%23FFFFFF,green%0d%0aK06246+%23FFFFFF,green%0d%0aK06237+%23FFFFFF,green%0d%0aK11987+%23FFFFFF,green%0d%0aK01110+%23FFFFFF,green%0d%0aK06240+%23FFFFFF,green%0d%0aK04725+%23FFFFFF,green%0d%0aK05636+%23FFFFFF,green%0d%0aK06241+%23FFFFFF,green%0d%0aK00922+%23FFFFFF,green%0d%0aK13241+%23FFFFFF,green%0d%0aK04467+%23FFFFFF,green%0d…	23/1265	93/8618	0.247312
mmu00532	Glycosaminoglycan biosynthesis - chondroitin sulfate / dermatan sulfate	Metabolism	Glycan biosynthesis and metabolism	8	21	0.00722416	0.050098	ENSMUSG00000036356(Csgalnact1|K00746);ENSMUSG00000038702(Dsel|K01794);ENSMUSG00000034612(Chst11|K01017);ENSMUSG00000032640(Chsy1|K13499);ENSMUSG00000030657(Xylt1|K00771);ENSMUSG00000042042(Csgalnact2|K00746);ENSMUSG00000039497(Dse|K01794);ENSMUSG00000058152(Chsy3|K13499)	http://www.kegg.jp/kegg-bin/show_pathway?map=map00532&multi_query=K00746+%23FFFFFF,green%0d%0aK01794+%23FFFFFF,green%0d%0aK01017+%23FFFFFF,green%0d%0aK13499+%23FFFFFF,green%0d%0aK00771+%23FFFFFF,green	8/1265	21/8618	0.380952
mmu05206	MicroRNAs in cancer	Human Diseases	Cancer: overview	35	161	0.00965712	0.0655451	ENSMUSG00000005871(Apc|K02085);ENSMUSG00000017737(Mmp9|K01403);ENSMUSG00000024087(Cyp1b1|K07410);ENSMUSG00000024290(Rock1|K04514);ENSMUSG00000026725(Tnn|K06252);ENSMUSG00000026872(Zeb2|K23560);ENSMUSG00000028364(Tnc|K06252);ENSMUSG00000029231(Pdgfra|K04363);ENSMUSG00000032487(Ptgs2|K11987);ENSMUSG00000040152(Thbs1|K16857);ENSMUSG00000067336(Bmpr2|K04671);ENSMUSG00000005413(Hmox1|K00510);ENSMUSG00…	http://www.kegg.jp/kegg-bin/show_pathway?map=map05206&multi_query=K02085+%23FFFFFF,green%0d%0aK01403+%23FFFFFF,green%0d%0aK07410+%23FFFFFF,green%0d%0aK04514+%23FFFFFF,green%0d%0aK06252+%23FFFFFF,green%0d%0aK23560+%23FFFFFF,green%0d%0aK04363+%23FFFFFF,green%0d%0aK11987+%23FFFFFF,green%0d%0aK16857+%23FFFFFF,green%0d%0aK04671+%23FFFFFF,green%0d%0aK00510+%23FFFFFF,green%0d%0aK01110+%23FFFFFF,green%0d…	35/1265	161/8618	0.217391
mmu04630	JAK-STAT signaling pathway	Environmental Information Processing	Signal transduction	36	167	0.0100204	0.0665937	ENSMUSG00000022146(Osmr|K05057);ENSMUSG00000024789(Jak2|K04447);ENSMUSG00000028859(Csf3r|K05061);ENSMUSG00000029231(Pdgfra|K04363);ENSMUSG00000030748(Il4ra|K05071);ENSMUSG00000053113(Socs3|K04696);ENSMUSG00000071713(Csf2rb|K04738);ENSMUSG00000017057(Il13ra1|K05076);ENSMUSG00000071714(Csf2rb2|K04738);ENSMUSG00000048379(Socs4|K04697);ENSMUSG00000027665(Pik3ca|K00922);ENSMUSG00000024539(Ptpn2|K18026…	http://www.kegg.jp/kegg-bin/show_pathway?map=map04630&multi_query=K05057+%23FFFFFF,green%0d%0aK04447+%23FFFFFF,green%0d%0aK05061+%23FFFFFF,green%0d%0aK04363+%23FFFFFF,green%0d%0aK05071+%23FFFFFF,green%0d%0aK04696+%23FFFFFF,green%0d%0aK04738+%23FFFFFF,green%0d%0aK05076+%23FFFFFF,green%0d%0aK04697+%23FFFFFF,green%0d%0aK00922+%23FFFFFF,green%0d%0aK18026+%23FFFFFF,green%0d%0aK05077+%23FFFFFF,green%0d…	36/1265	167/8618	0.215569
mmu04974	Protein digestion and absorption	Organismal Systems	Digestive system	25	107	0.0108141	0.0679435	ENSMUSG00000026042(Col5a2|K19721);ENSMUSG00000026837(Col5a1|K19721);ENSMUSG00000029675(Eln|K14211);ENSMUSG00000031502(Col4a1|K06237);ENSMUSG00000031503(Col4a2|K06237);ENSMUSG00000032332(Col12a1|K08132);ENSMUSG00000048126(Col6a3|K06238);ENSMUSG00000001435(Col18a1|K06823);ENSMUSG00000068196(Col8a1|K23455);ENSMUSG00000022371(Col14a1|K08133);ENSMUSG00000026043(Col3a1|K19720);ENSMUSG00000001865(Cpa3|K…	http://www.kegg.jp/kegg-bin/show_pathway?map=map04974&multi_query=K19721+%23FFFFFF,green%0d%0aK14211+%23FFFFFF,green%0d%0aK06237+%23FFFFFF,green%0d%0aK08132+%23FFFFFF,green%0d%0aK06238+%23FFFFFF,green%0d%0aK06823+%23FFFFFF,green%0d%0aK23455+%23FFFFFF,green%0d%0aK08133+%23FFFFFF,green%0d%0aK19720+%23FFFFFF,green%0d%0aK08780+%23FFFFFF,green%0d%0aK14207+%23FFFFFF,green%0d%0aK05849+%23FFFFFF,green%0d…	25/1265	107/8618	0.233645
mmu04148	Efferocytosis	Cellular Processes	Transport and catabolism	33	151	0.0108502	0.0679435	ENSMUSG00000015243(Abca1|K05641);ENSMUSG00000019987(Arg1|K01476);ENSMUSG00000021109(Hif1a|K08268);ENSMUSG00000024789(Jak2|K04447);ENSMUSG00000031555(Adam9|K06834);ENSMUSG00000032487(Ptgs2|K11987);ENSMUSG00000040152(Thbs1|K16857);ENSMUSG00000042286(Stab1|K19020);ENSMUSG00000022912(Pros1|K03908);ENSMUSG00000025958(Creb1|K05870);ENSMUSG00000054693(Adam10|K06704);ENSMUSG00000047139(Cd24a|K06469);ENSM…	http://www.kegg.jp/kegg-bin/show_pathway?map=map04148&multi_query=K05641+%23FFFFFF,green%0d%0aK01476+%23FFFFFF,green%0d%0aK08268+%23FFFFFF,green%0d%0aK04447+%23FFFFFF,green%0d%0aK06834+%23FFFFFF,green%0d%0aK11987+%23FFFFFF,green%0d%0aK16857+%23FFFFFF,green%0d%0aK19020+%23FFFFFF,green%0d%0aK03908+%23FFFFFF,green%0d%0aK05870+%23FFFFFF,green%0d%0aK06704+%23FFFFFF,green%0d%0aK06469+%23FFFFFF,green%0d…	33/1265	151/8618	0.218543
mmu05410	Hypertrophic cardiomyopathy	Human Diseases	Cardiovascular disease	22	91	0.0108624	0.0679435	ENSMUSG00000020053(Igf1|K05459);ENSMUSG00000025809(Itgb1|K05719);ENSMUSG00000042284(Itga1|K06480);ENSMUSG00000051747(Ttn|K12567);ENSMUSG00000000555(Itga5|K06484);ENSMUSG00000031799(Tpm4|K10375);ENSMUSG00000040118(Cacna2d1|K04858);ENSMUSG00000054640(Slc8a1|K05849);ENSMUSG00000027009(Itga4|K06483);ENSMUSG00000015968(Cacna1d|K04851);ENSMUSG00000045103(Dmd|K10366);ENSMUSG00000025321(Itgb8|K06591);ENS…	http://www.kegg.jp/kegg-bin/show_pathway?map=map05410&multi_query=K05459+%23FFFFFF,green%0d%0aK05719+%23FFFFFF,green%0d%0aK06480+%23FFFFFF,green%0d%0aK12567+%23FFFFFF,green%0d%0aK06484+%23FFFFFF,green%0d%0aK10375+%23FFFFFF,green%0d%0aK04858+%23FFFFFF,green%0d%0aK05849+%23FFFFFF,green%0d%0aK06483+%23FFFFFF,green%0d%0aK04851+%23FFFFFF,green%0d%0aK10366+%23FFFFFF,green%0d%0aK06591+%23FFFFFF,green%0d…	22/1265	91/8618	0.241758
mmu04540	Gap junction	Cellular Processes	Cellular community - eukaryotes	21	86	0.0112742	0.0691631	ENSMUSG00000029231(Pdgfra|K04363);ENSMUSG00000052920(Prkg1|K07376);ENSMUSG00000030265(Kras|K07827);ENSMUSG00000024383(Map3k2|K04420);ENSMUSG00000039943(Plcb4|K05858);ENSMUSG00000051177(Plcb1|K05858);ENSMUSG00000024639(Gnaq|K04634);ENSMUSG00000024241(Sos1|K03099);ENSMUSG00000032006(Pdgfd|K05450);ENSMUSG00000034997(Htr2a|K04157);ENSMUSG00000022220(Adcy4|K08044);ENSMUSG00000029334(Prkg2|K19477);ENSM…	http://www.kegg.jp/kegg-bin/show_pathway?map=map04540&multi_query=K04363+%23FFFFFF,green%0d%0aK07376+%23FFFFFF,green%0d%0aK07827+%23FFFFFF,green%0d%0aK04420+%23FFFFFF,green%0d%0aK05858+%23FFFFFF,green%0d%0aK04634+%23FFFFFF,green%0d%0aK03099+%23FFFFFF,green%0d%0aK05450+%23FFFFFF,green%0d%0aK04157+%23FFFFFF,green%0d%0aK08044+%23FFFFFF,green%0d%0aK19477+%23FFFFFF,green%0d%0aK07375+%23FFFFFF,green%0d…	21/1265	86/8618	0.244186
mmu04928	Parathyroid hormone synthesis, secretion and action	Organismal Systems	Endocrine system	25	108	0.0121686	0.0732411	ENSMUSG00000050578(Mmp13|K07994);ENSMUSG00000002413(Braf|K04365);ENSMUSG00000005583(Mef2c|K04454);ENSMUSG00000000957(Mmp14|K07763);ENSMUSG00000030557(Mef2a|K09260);ENSMUSG00000028525(Pde4b|K13293);ENSMUSG00000025958(Creb1|K05870);ENSMUSG00000030201(Lrp6|K03068);ENSMUSG00000021250(Fos|K04379);ENSMUSG00000039943(Plcb4|K05858);ENSMUSG00000051177(Plcb1|K05858);ENSMUSG00000024486(Hbegf|K08523);ENSMUSG…	http://www.kegg.jp/kegg-bin/show_pathway?map=map04928&multi_query=K07994+%23FFFFFF,green%0d%0aK04365+%23FFFFFF,green%0d%0aK04454+%23FFFFFF,green%0d%0aK07763+%23FFFFFF,green%0d%0aK09260+%23FFFFFF,green%0d%0aK13293+%23FFFFFF,green%0d%0aK05870+%23FFFFFF,green%0d%0aK03068+%23FFFFFF,green%0d%0aK04379+%23FFFFFF,green%0d%0aK05858+%23FFFFFF,green%0d%0aK08523+%23FFFFFF,green%0d%0aK04634+%23FFFFFF,green%0d…	25/1265	108/8618	0.231481
mmu00512	Mucin type O-glycan biosynthesis	Metabolism	Glycan biosynthesis and metabolism	10	32	0.0133584	0.077479	ENSMUSG00000042460(C1galt1|K00731);ENSMUSG00000038843(Gcnt1|K00727);ENSMUSG00000017929(B4galt5|K09905);ENSMUSG00000037280(Galnt6|K00710);ENSMUSG00000031608(Galnt7|K00710);ENSMUSG00000026994(Galnt3|K00710);ENSMUSG00000052544(St6galnac3|K03373);ENSMUSG00000026828(Galnt5|K00710);ENSMUSG00000032226(Gcnt3|K09662);ENSMUSG00000060988(Galnt13|K00710)	http://www.kegg.jp/kegg-bin/show_pathway?map=map00512&multi_query=K00731+%23FFFFFF,green%0d%0aK00727+%23FFFFFF,green%0d%0aK09905+%23FFFFFF,green%0d%0aK00710+%23FFFFFF,green%0d%0aK03373+%23FFFFFF,green%0d%0aK09662+%23FFFFFF,green	10/1265	32/8618	0.3125
mmu04215	Apoptosis - multiple species	Cellular Processes	Cell growth and death	10	32	0.0133584	0.077479	ENSMUSG00000025860(Xiap|K04725);ENSMUSG00000024073(Birc6|K10586);ENSMUSG00000026029(Casp8|K04398);ENSMUSG00000032000(Birc3|K16060);ENSMUSG00000019979(Apaf1|K02084);ENSMUSG00000024521(Pmaip1|K10131);ENSMUSG00000027381(Bcl2l11|K16341);ENSMUSG00000031628(Casp3|K02187);ENSMUSG00000021936(Mapk8|K04440);ENSMUSG00000029433(Diablo|K10522)	http://www.kegg.jp/kegg-bin/show_pathway?map=map04215&multi_query=K04725+%23FFFFFF,green%0d%0aK10586+%23FFFFFF,green%0d%0aK04398+%23FFFFFF,green%0d%0aK16060+%23FFFFFF,green%0d%0aK02084+%23FFFFFF,green%0d%0aK10131+%23FFFFFF,green%0d%0aK16341+%23FFFFFF,green%0d%0aK02187+%23FFFFFF,green%0d%0aK04440+%23FFFFFF,green%0d%0aK10522+%23FFFFFF,green	10/1265	32/8618	0.3125
mmu04728	Dopaminergic synapse	Organismal Systems	Nervous system	29	131	0.0136521	0.0777682	ENSMUSG00000006740(Kif5b|K10396);ENSMUSG00000029238(Clock|K02223);ENSMUSG00000025958(Creb1|K05870);ENSMUSG00000015968(Cacna1d|K04851);ENSMUSG00000021250(Fos|K04379);ENSMUSG00000039943(Plcb4|K05858);ENSMUSG00000051177(Plcb1|K05858);ENSMUSG00000024639(Gnaq|K04634);ENSMUSG00000001986(Gria3|K05199);ENSMUSG00000051331(Cacna1c|K04850);ENSMUSG00000060216(Arrb2|K04439);ENSMUSG00000043004(Gng2|K07826);ENS…	http://www.kegg.jp/kegg-bin/show_pathway?map=map04728&multi_query=K10396+%23FFFFFF,green%0d%0aK02223+%23FFFFFF,green%0d%0aK05870+%23FFFFFF,green%0d%0aK04851+%23FFFFFF,green%0d%0aK04379+%23FFFFFF,green%0d%0aK05858+%23FFFFFF,green%0d%0aK04634+%23FFFFFF,green%0d%0aK05199+%23FFFFFF,green%0d%0aK04850+%23FFFFFF,green%0d%0aK04439+%23FFFFFF,green%0d%0aK07826+%23FFFFFF,green%0d%0aK04440+%23FFFFFF,green%0d…	29/1265	131/8618	0.221374
mmu04080	Neuroactive ligand-receptor interaction	Environmental Information Processing	Signaling molecules and interaction	70	372	0.0148312	0.0810402	ENSMUSG00000022122(Ednrb|K04198);ENSMUSG00000044338(Aplnr|K04174);ENSMUSG00000052821(Cysltr1|K04322);ENSMUSG00000059588(Calcrl|K04577);ENSMUSG00000030790(Adm|K12333);ENSMUSG00000026271(Gpr35|K04276);ENSMUSG00000052270(Fpr2|K04173);ENSMUSG00000067586(S1pr3|K04290);ENSMUSG00000040552(C3ar1|K04009);ENSMUSG00000001986(Gria3|K05199);ENSMUSG00000045551(Fpr1|K04172);ENSMUSG00000049130(C5ar1|K04010);ENSM…	http://www.kegg.jp/kegg-bin/show_pathway?map=map04080&multi_query=K04198+%23FFFFFF,green%0d%0aK04174+%23FFFFFF,green%0d%0aK04322+%23FFFFFF,green%0d%0aK04577+%23FFFFFF,green%0d%0aK12333+%23FFFFFF,green%0d%0aK04276+%23FFFFFF,green%0d%0aK04173+%23FFFFFF,green%0d%0aK04290+%23FFFFFF,green%0d%0aK04009+%23FFFFFF,green%0d%0aK05199+%23FFFFFF,green%0d%0aK04172+%23FFFFFF,green%0d%0aK04010+%23FFFFFF,green%0d…	70/1265	372/8618	0.188172
mmu04010	MAPK signaling pathway	Environmental Information Processing	Signal transduction	57	294	0.0148594	0.0810402	ENSMUSG00000017291(Taok1|K04429);ENSMUSG00000020053(Igf1|K05459);ENSMUSG00000026072(Il1r1|K04386);ENSMUSG00000027398(Il1b|K04519);ENSMUSG00000029231(Pdgfra|K04363);ENSMUSG00000031309(Rps6ka3|K04373);ENSMUSG00000019966(Kitl|K05461);ENSMUSG00000027208(Fgf7|K04358);ENSMUSG00000002413(Braf|K04365);ENSMUSG00000021549(Rasa1|K04352);ENSMUSG00000005583(Mef2c|K04454);ENSMUSG00000040118(Cacna2d1|K04858);EN…	http://www.kegg.jp/kegg-bin/show_pathway?map=map04010&multi_query=K04429+%23FFFFFF,green%0d%0aK05459+%23FFFFFF,green%0d%0aK04386+%23FFFFFF,green%0d%0aK04519+%23FFFFFF,green%0d%0aK04363+%23FFFFFF,green%0d%0aK04373+%23FFFFFF,green%0d%0aK05461+%23FFFFFF,green%0d%0aK04358+%23FFFFFF,green%0d%0aK04365+%23FFFFFF,green%0d%0aK04352+%23FFFFFF,green%0d%0aK04454+%23FFFFFF,green%0d%0aK04858+%23FFFFFF,green%0d…	57/1265	294/8618	0.193878
mmu05321	Inflammatory bowel disease	Human Diseases	Immune disease	16	62	0.0149886	0.0810402	ENSMUSG00000027398(Il1b|K04519);ENSMUSG00000030748(Il4ra|K05071);ENSMUSG00000039005(Tlr4|K10160);ENSMUSG00000027995(Tlr2|K10159);ENSMUSG00000026068(Il18rap|K05174);ENSMUSG00000032238(Rora|K08532);ENSMUSG00000024401(Tnf|K03156);ENSMUSG00000030745(Il21r|K05075);ENSMUSG00000025746(Il6|K05405);ENSMUSG00000027399(Il1a|K04383);ENSMUSG00000031304(Il2rg|K05070);ENSMUSG00000026070(Il18r1|K05173);ENSMUSG00…	http://www.kegg.jp/kegg-bin/show_pathway?map=map05321&multi_query=K04519+%23FFFFFF,green%0d%0aK05071+%23FFFFFF,green%0d%0aK10160+%23FFFFFF,green%0d%0aK10159+%23FFFFFF,green%0d%0aK05174+%23FFFFFF,green%0d%0aK08532+%23FFFFFF,green%0d%0aK03156+%23FFFFFF,green%0d%0aK05075+%23FFFFFF,green%0d%0aK05405+%23FFFFFF,green%0d%0aK04383+%23FFFFFF,green%0d%0aK05070+%23FFFFFF,green%0d%0aK05173+%23FFFFFF,green%0d…	16/1265	62/8618	0.258065
mmu05163	Human cytomegalovirus infection	Human Diseases	Infectious disease: viral	49	248	0.0163489	0.0869214	ENSMUSG00000020580(Rock2|K17388);ENSMUSG00000024290(Rock1|K04514);ENSMUSG00000025804(Ccr1|K04176);ENSMUSG00000026072(Il1r1|K04386);ENSMUSG00000026180(Cxcr2|K05050);ENSMUSG00000027398(Il1b|K04519);ENSMUSG00000029231(Pdgfra|K04363);ENSMUSG00000032487(Ptgs2|K11987);ENSMUSG00000061353(Cxcl12|K10031);ENSMUSG00000079227(Ccr5|K04180);ENSMUSG00000020516(Rps6kb1|K04688);ENSMUSG00000025958(Creb1|K05870);EN…	http://www.kegg.jp/kegg-bin/show_pathway?map=map05163&multi_query=K17388+%23FFFFFF,green%0d%0aK04514+%23FFFFFF,green%0d%0aK04176+%23FFFFFF,green%0d%0aK04386+%23FFFFFF,green%0d%0aK05050+%23FFFFFF,green%0d%0aK04519+%23FFFFFF,green%0d%0aK04363+%23FFFFFF,green%0d%0aK11987+%23FFFFFF,green%0d%0aK10031+%23FFFFFF,green%0d%0aK04180+%23FFFFFF,green%0d%0aK04688+%23FFFFFF,green%0d%0aK05870+%23FFFFFF,green%0d…	49/1265	248/8618	0.197581
mmu05031	Amphetamine addiction	Human Diseases	Substance dependence	17	68	0.0169663	0.0887257	ENSMUSG00000025958(Creb1|K05870);ENSMUSG00000015968(Cacna1d|K04851);ENSMUSG00000021250(Fos|K04379);ENSMUSG00000001986(Gria3|K05199);ENSMUSG00000051331(Cacna1c|K04850);ENSMUSG00000020063(Sirt1|K11411);ENSMUSG00000025094(Slc18a2|K08155);ENSMUSG00000003545(Fosb|K09029);ENSMUSG00000027523(Gnas|K04632);ENSMUSG00000078816(Prkcg|K19663);ENSMUSG00000021478(Drd1|K04144);ENSMUSG00000025892(Gria4|K05200);EN…	http://www.kegg.jp/kegg-bin/show_pathway?map=map05031&multi_query=K05870+%23FFFFFF,green%0d%0aK04851+%23FFFFFF,green%0d%0aK04379+%23FFFFFF,green%0d%0aK05199+%23FFFFFF,green%0d%0aK04850+%23FFFFFF,green%0d%0aK11411+%23FFFFFF,green%0d%0aK08155+%23FFFFFF,green%0d%0aK09029+%23FFFFFF,green%0d%0aK04632+%23FFFFFF,green%0d%0aK19663+%23FFFFFF,green%0d%0aK04144+%23FFFFFF,green%0d%0aK05200+%23FFFFFF,green%0d…	17/1265	68/8618	0.25
mmu05152	Tuberculosis	Human Diseases	Infectious disease: bacterial	37	179	0.017581	0.090457	ENSMUSG00000016024(Lbp|K05399);ENSMUSG00000024789(Jak2|K04447);ENSMUSG00000026656(Fcgr2b|K12560);ENSMUSG00000026712(Mrc1|K06560);ENSMUSG00000027398(Il1b|K04519);ENSMUSG00000036499(Eea1|K12478);ENSMUSG00000038642(Ctss|K01368);ENSMUSG00000030142(Clec4e|K10059);ENSMUSG00000039005(Tlr4|K10160);ENSMUSG00000079293(Clec7a|K10074);ENSMUSG00000027995(Tlr2|K10159);ENSMUSG00000044827(Tlr1|K05398);ENSMUSG000…	http://www.kegg.jp/kegg-bin/show_pathway?map=map05152&multi_query=K05399+%23FFFFFF,green%0d%0aK04447+%23FFFFFF,green%0d%0aK12560+%23FFFFFF,green%0d%0aK06560+%23FFFFFF,green%0d%0aK04519+%23FFFFFF,green%0d%0aK12478+%23FFFFFF,green%0d%0aK01368+%23FFFFFF,green%0d%0aK10059+%23FFFFFF,green%0d%0aK10160+%23FFFFFF,green%0d%0aK10074+%23FFFFFF,green%0d%0aK10159+%23FFFFFF,green%0d%0aK05398+%23FFFFFF,green%0d…	37/1265	179/8618	0.206704
mmu04625	C-type lectin receptor signaling pathway	Organismal Systems	Immune system	25	112	0.0190076	0.0947408	ENSMUSG00000027398(Il1b|K04519);ENSMUSG00000030144(Clec4d|K10058);ENSMUSG00000032487(Ptgs2|K11987);ENSMUSG00000023349(Clec4n|K17514);ENSMUSG00000030142(Clec4e|K10059);ENSMUSG00000079293(Clec7a|K10074);ENSMUSG00000032691(Nlrp3|K12800);ENSMUSG00000030265(Kras|K07827);ENSMUSG00000021457(Syk|K05855);ENSMUSG00000027665(Pik3ca|K00922);ENSMUSG00000053175(Bcl3|K09258);ENSMUSG00000025199(Chuk|K04467);ENSM…	http://www.kegg.jp/kegg-bin/show_pathway?map=map04625&multi_query=K04519+%23FFFFFF,green%0d%0aK10058+%23FFFFFF,green%0d%0aK11987+%23FFFFFF,green%0d%0aK17514+%23FFFFFF,green%0d%0aK10059+%23FFFFFF,green%0d%0aK10074+%23FFFFFF,green%0d%0aK12800+%23FFFFFF,green%0d%0aK07827+%23FFFFFF,green%0d%0aK05855+%23FFFFFF,green%0d%0aK00922+%23FFFFFF,green%0d%0aK09258+%23FFFFFF,green%0d%0aK04467+%23FFFFFF,green%0d…	25/1265	112/8618	0.223214
mmu04725	Cholinergic synapse	Organismal Systems	Nervous system	25	112	0.0190076	0.0947408	ENSMUSG00000024789(Jak2|K04447);ENSMUSG00000025958(Creb1|K05870);ENSMUSG00000030265(Kras|K07827);ENSMUSG00000015968(Cacna1d|K04851);ENSMUSG00000027665(Pik3ca|K00922);ENSMUSG00000021250(Fos|K04379);ENSMUSG00000039943(Plcb4|K05858);ENSMUSG00000051177(Plcb1|K05858);ENSMUSG00000024639(Gnaq|K04634);ENSMUSG00000020901(Pik3r5|K21290);ENSMUSG00000051331(Cacna1c|K04850);ENSMUSG00000028698(Pik3r3|K02649);E…	http://www.kegg.jp/kegg-bin/show_pathway?map=map04725&multi_query=K04447+%23FFFFFF,green%0d%0aK05870+%23FFFFFF,green%0d%0aK07827+%23FFFFFF,green%0d%0aK04851+%23FFFFFF,green%0d%0aK00922+%23FFFFFF,green%0d%0aK04379+%23FFFFFF,green%0d%0aK05858+%23FFFFFF,green%0d%0aK04634+%23FFFFFF,green%0d%0aK21290+%23FFFFFF,green%0d%0aK04850+%23FFFFFF,green%0d%0aK02649+%23FFFFFF,green%0d%0aK21289+%23FFFFFF,green%0d…	25/1265	112/8618	0.223214
mmu04514	Cell adhesion molecules	Environmental Information Processing	Signaling molecules and interaction	34	163	0.0195149	0.095773	ENSMUSG00000021614(Vcan|K06793);ENSMUSG00000025809(Itgb1|K05719);ENSMUSG00000026395(Ptprc|K06478);ENSMUSG00000026581(Sell|K06495);ENSMUSG00000027962(Vcam1|K06527);ENSMUSG00000026580(Selp|K06496);ENSMUSG00000027009(Itga4|K06483);ENSMUSG00000030786(Itgam|K06461);ENSMUSG00000026582(Sele|K06494);ENSMUSG00000031871(Cdh5|K06533);ENSMUSG00000000290(Itgb2|K06464);ENSMUSG00000030830(Itgal|K05718);ENSMUSG0…	http://www.kegg.jp/kegg-bin/show_pathway?map=map04514&multi_query=K06793+%23FFFFFF,green%0d%0aK05719+%23FFFFFF,green%0d%0aK06478+%23FFFFFF,green%0d%0aK06495+%23FFFFFF,green%0d%0aK06527+%23FFFFFF,green%0d%0aK06496+%23FFFFFF,green%0d%0aK06483+%23FFFFFF,green%0d%0aK06461+%23FFFFFF,green%0d%0aK06494+%23FFFFFF,green%0d%0aK06533+%23FFFFFF,green%0d%0aK06464+%23FFFFFF,green%0d%0aK05718+%23FFFFFF,green%0d…	34/1265	163/8618	0.208589
mmu04650	Natural killer cell mediated cytotoxicity	Organismal Systems	Immune system	30	141	0.0209603	0.101308	ENSMUSG00000002413(Braf|K04365);ENSMUSG00000030265(Kras|K07827);ENSMUSG00000021457(Syk|K05855);ENSMUSG00000027665(Pik3ca|K00922);ENSMUSG00000000290(Itgb2|K06464);ENSMUSG00000030830(Itgal|K05718);ENSMUSG00000002699(Lcp2|K07361);ENSMUSG00000024241(Sos1|K03099);ENSMUSG00000034116(Vav1|K05730);ENSMUSG00000079685(Ulbp1|K07986);ENSMUSG00000024401(Tnf|K03156);ENSMUSG00000028698(Pik3r3|K02649);ENSMUSG000…	http://www.kegg.jp/kegg-bin/show_pathway?map=map04650&multi_query=K04365+%23FFFFFF,green%0d%0aK07827+%23FFFFFF,green%0d%0aK05855+%23FFFFFF,green%0d%0aK00922+%23FFFFFF,green%0d%0aK06464+%23FFFFFF,green%0d%0aK05718+%23FFFFFF,green%0d%0aK07361+%23FFFFFF,green%0d%0aK03099+%23FFFFFF,green%0d%0aK05730+%23FFFFFF,green%0d%0aK07986+%23FFFFFF,green%0d%0aK03156+%23FFFFFF,green%0d%0aK02649+%23FFFFFF,green%0d…	30/1265	141/8618	0.212766
mmu04020	Calcium signaling pathway	Environmental Information Processing	Signal transduction	47	240	0.0213883	0.101834	ENSMUSG00000019787(Trdn|K23449);ENSMUSG00000019943(Atp2b1|K05850);ENSMUSG00000022122(Ednrb|K04198);ENSMUSG00000029231(Pdgfra|K04363);ENSMUSG00000027208(Fgf7|K04358);ENSMUSG00000029084(Cd38|K01242);ENSMUSG00000054640(Slc8a1|K05849);ENSMUSG00000052821(Cysltr1|K04322);ENSMUSG00000023951(Vegfa|K05448);ENSMUSG00000011008(Mcoln2|K04993);ENSMUSG00000015968(Cacna1d|K04851);ENSMUSG00000039943(Plcb4|K05858…	http://www.kegg.jp/kegg-bin/show_pathway?map=map04020&multi_query=K23449+%23FFFFFF,green%0d%0aK05850+%23FFFFFF,green%0d%0aK04198+%23FFFFFF,green%0d%0aK04363+%23FFFFFF,green%0d%0aK04358+%23FFFFFF,green%0d%0aK01242+%23FFFFFF,green%0d%0aK05849+%23FFFFFF,green%0d%0aK04322+%23FFFFFF,green%0d%0aK05448+%23FFFFFF,green%0d%0aK04993+%23FFFFFF,green%0d%0aK04851+%23FFFFFF,green%0d%0aK05858+%23FFFFFF,green%0d…	47/1265	240/8618	0.195833
mmu05167	Kaposi sarcoma-associated herpesvirus infection	Human Diseases	Infectious disease: viral	43	217	0.0223356	0.10478	ENSMUSG00000021109(Hif1a|K08268);ENSMUSG00000024789(Jak2|K04447);ENSMUSG00000025804(Ccr1|K04176);ENSMUSG00000032487(Ptgs2|K11987);ENSMUSG00000079227(Ccr5|K04180);ENSMUSG00000058427(Cxcl2|K05505);ENSMUSG00000024079(Eif2ak2|K16195);ENSMUSG00000025958(Creb1|K05870);ENSMUSG00000030265(Kras|K07827);ENSMUSG00000023951(Vegfa|K05448);ENSMUSG00000042228(Lyn|K05854);ENSMUSG00000021457(Syk|K05855);ENSMUSG00…	http://www.kegg.jp/kegg-bin/show_pathway?map=map05167&multi_query=K08268+%23FFFFFF,green%0d%0aK04447+%23FFFFFF,green%0d%0aK04176+%23FFFFFF,green%0d%0aK11987+%23FFFFFF,green%0d%0aK04180+%23FFFFFF,green%0d%0aK05505+%23FFFFFF,green%0d%0aK16195+%23FFFFFF,green%0d%0aK05870+%23FFFFFF,green%0d%0aK07827+%23FFFFFF,green%0d%0aK05448+%23FFFFFF,green%0d%0aK05854+%23FFFFFF,green%0d%0aK05855+%23FFFFFF,green%0d…	43/1265	217/8618	0.198157
mmu05150	Staphylococcus aureus infection	Human Diseases	Infectious disease: bacterial	26	120	0.0243599	0.112621	ENSMUSG00000026365(Cfh|K04004);ENSMUSG00000026656(Fcgr2b|K12560);ENSMUSG00000053797(Krt16|K07604);ENSMUSG00000026580(Selp|K06496);ENSMUSG00000030786(Itgam|K06461);ENSMUSG00000061928(Dsg1b|K07596);ENSMUSG00000059498(Fcgr3|K06472);ENSMUSG00000000290(Itgb2|K06464);ENSMUSG00000030830(Itgal|K05718);ENSMUSG00000052270(Fpr2|K04173);ENSMUSG00000040552(C3ar1|K04009);ENSMUSG00000045551(Fpr1|K04172);ENSMUSG…	http://www.kegg.jp/kegg-bin/show_pathway?map=map05150&multi_query=K04004+%23FFFFFF,green%0d%0aK12560+%23FFFFFF,green%0d%0aK07604+%23FFFFFF,green%0d%0aK06496+%23FFFFFF,green%0d%0aK06461+%23FFFFFF,green%0d%0aK07596+%23FFFFFF,green%0d%0aK06472+%23FFFFFF,green%0d%0aK06464+%23FFFFFF,green%0d%0aK05718+%23FFFFFF,green%0d%0aK04173+%23FFFFFF,green%0d%0aK04009+%23FFFFFF,green%0d%0aK04172+%23FFFFFF,green%0d…	26/1265	120/8618	0.216667
mmu05231	Choline metabolism in cancer	Human Diseases	Cancer: overview	22	98	0.0250655	0.114227	ENSMUSG00000021109(Hif1a|K08268);ENSMUSG00000029231(Pdgfra|K04363);ENSMUSG00000020516(Rps6kb1|K04688);ENSMUSG00000030265(Kras|K07827);ENSMUSG00000034731(Dgkh|K00901);ENSMUSG00000027665(Pik3ca|K00922);ENSMUSG00000021250(Fos|K04379);ENSMUSG00000024241(Sos1|K03099);ENSMUSG00000032006(Pdgfd|K05450);ENSMUSG00000070719(Pla2g4d|K16342);ENSMUSG00000028698(Pik3r3|K02649);ENSMUSG00000033220(Rac2|K07860);EN…	http://www.kegg.jp/kegg-bin/show_pathway?map=map05231&multi_query=K08268+%23FFFFFF,green%0d%0aK04363+%23FFFFFF,green%0d%0aK04688+%23FFFFFF,green%0d%0aK07827+%23FFFFFF,green%0d%0aK00901+%23FFFFFF,green%0d%0aK00922+%23FFFFFF,green%0d%0aK04379+%23FFFFFF,green%0d%0aK03099+%23FFFFFF,green%0d%0aK05450+%23FFFFFF,green%0d%0aK16342+%23FFFFFF,green%0d%0aK02649+%23FFFFFF,green%0d%0aK07860+%23FFFFFF,green%0d…	22/1265	98/8618	0.22449
mmu05164	Influenza A	Human Diseases	Infectious disease: viral	35	173	0.0276746	0.124341	ENSMUSG00000024789(Jak2|K04447);ENSMUSG00000024810(Il33|K12967);ENSMUSG00000027398(Il1b|K04519);ENSMUSG00000053113(Socs3|K04696);ENSMUSG00000066800(Rnasel|K01165);ENSMUSG00000039005(Tlr4|K10160);ENSMUSG00000024079(Eif2ak2|K16195);ENSMUSG00000022136(Dnajc3|K09523);ENSMUSG00000020290(Xpo1|K14290);ENSMUSG00000032691(Nlrp3|K12800);ENSMUSG00000027665(Pik3ca|K00922);ENSMUSG00000026896(Ifih1|K12647);ENS…	http://www.kegg.jp/kegg-bin/show_pathway?map=map05164&multi_query=K04447+%23FFFFFF,green%0d%0aK12967+%23FFFFFF,green%0d%0aK04519+%23FFFFFF,green%0d%0aK04696+%23FFFFFF,green%0d%0aK01165+%23FFFFFF,green%0d%0aK10160+%23FFFFFF,green%0d%0aK16195+%23FFFFFF,green%0d%0aK09523+%23FFFFFF,green%0d%0aK14290+%23FFFFFF,green%0d%0aK12800+%23FFFFFF,green%0d%0aK00922+%23FFFFFF,green%0d%0aK12647+%23FFFFFF,green%0d…	35/1265	173/8618	0.202312
mmu03440	Homologous recombination	Genetic Information Processing	Replication and repair	11	41	0.0305135	0.135192	ENSMUSG00000020380(Rad50|K10866);ENSMUSG00000041238(Rbbp8|K20773);ENSMUSG00000034218(Atm|K04728);ENSMUSG00000031201(Brcc3|K11864);ENSMUSG00000032555(Topbp1|K10728);ENSMUSG00000028224(Nbn|K10867);ENSMUSG00000041147(Brca2|K08775);ENSMUSG00000030528(Blm|K10901);ENSMUSG00000034329(Brip1|K15362);ENSMUSG00000044702(Palb2|K10897);ENSMUSG00000020059(Sycp3|K19528)	http://www.kegg.jp/kegg-bin/show_pathway?map=map03440&multi_query=K10866+%23FFFFFF,green%0d%0aK20773+%23FFFFFF,green%0d%0aK04728+%23FFFFFF,green%0d%0aK11864+%23FFFFFF,green%0d%0aK10728+%23FFFFFF,green%0d%0aK10867+%23FFFFFF,green%0d%0aK08775+%23FFFFFF,green%0d%0aK10901+%23FFFFFF,green%0d%0aK15362+%23FFFFFF,green%0d%0aK10897+%23FFFFFF,green%0d%0aK19528+%23FFFFFF,green	11/1265	41/8618	0.268293
mmu03450	Non-homologous end-joining	Genetic Information Processing	Replication and repair	5	13	0.0312809	0.136693	ENSMUSG00000026648(Dclre1c|K10887);ENSMUSG00000020380(Rad50|K10866);ENSMUSG00000022672(Prkdc|K06642);ENSMUSG00000049717(Lig4|K10777);ENSMUSG00000025014(Dntt|K00977)	http://www.kegg.jp/kegg-bin/show_pathway?map=map03450&multi_query=K10887+%23FFFFFF,green%0d%0aK10866+%23FFFFFF,green%0d%0aK06642+%23FFFFFF,green%0d%0aK10777+%23FFFFFF,green%0d%0aK00977+%23FFFFFF,green	5/1265	13/8618	0.384615
mmu01521	EGFR tyrosine kinase inhibitor resistance	Human Diseases	Drug resistance: antineoplastic	18	79	0.0350466	0.151079	ENSMUSG00000020053(Igf1|K05459);ENSMUSG00000024789(Jak2|K04447);ENSMUSG00000029231(Pdgfra|K04363);ENSMUSG00000002413(Braf|K04365);ENSMUSG00000013663(Pten|K01110);ENSMUSG00000020516(Rps6kb1|K04688);ENSMUSG00000030265(Kras|K07827);ENSMUSG00000023951(Vegfa|K05448);ENSMUSG00000027665(Pik3ca|K00922);ENSMUSG00000037225(Fgf2|K18497);ENSMUSG00000028864(Hgf|K05460);ENSMUSG00000062991(Nrg1|K05455);ENSMUSG0…	http://www.kegg.jp/kegg-bin/show_pathway?map=map01521&multi_query=K05459+%23FFFFFF,green%0d%0aK04447+%23FFFFFF,green%0d%0aK04363+%23FFFFFF,green%0d%0aK04365+%23FFFFFF,green%0d%0aK01110+%23FFFFFF,green%0d%0aK04688+%23FFFFFF,green%0d%0aK07827+%23FFFFFF,green%0d%0aK05448+%23FFFFFF,green%0d%0aK00922+%23FFFFFF,green%0d%0aK18497+%23FFFFFF,green%0d%0aK05460+%23FFFFFF,green%0d%0aK05455+%23FFFFFF,green%0d…	18/1265	79/8618	0.227848
mmu04210	Apoptosis	Cellular Processes	Cell growth and death	28	136	0.0370881	0.157748	ENSMUSG00000038642(Ctss|K01368);ENSMUSG00000071713(Csf2rb|K04738);ENSMUSG00000071714(Csf2rb2|K04738);ENSMUSG00000025860(Xiap|K04725);ENSMUSG00000030560(Ctsc|K01275);ENSMUSG00000030265(Kras|K07827);ENSMUSG00000027665(Pik3ca|K00922);ENSMUSG00000021250(Fos|K04379);ENSMUSG00000026031(Cflar|K04724);ENSMUSG00000034218(Atm|K04728);ENSMUSG00000025887(Casp12|K04741);ENSMUSG00000025199(Chuk|K04467);ENSMUSG…	http://www.kegg.jp/kegg-bin/show_pathway?map=map04210&multi_query=K01368+%23FFFFFF,green%0d%0aK04738+%23FFFFFF,green%0d%0aK04725+%23FFFFFF,green%0d%0aK01275+%23FFFFFF,green%0d%0aK07827+%23FFFFFF,green%0d%0aK00922+%23FFFFFF,green%0d%0aK04379+%23FFFFFF,green%0d%0aK04724+%23FFFFFF,green%0d%0aK04728+%23FFFFFF,green%0d%0aK04741+%23FFFFFF,green%0d%0aK04467+%23FFFFFF,green%0d%0aK04398+%23FFFFFF,green%0d…	28/1265	136/8618	0.205882
mmu04613	Neutrophil extracellular trap formation	Organismal Systems	Immune system	39	201	0.0383845	0.161114	ENSMUSG00000039005(Tlr4|K10160);ENSMUSG00000026580(Selp|K06496);ENSMUSG00000033538(Casp4|K04394);ENSMUSG00000079293(Clec7a|K10074);ENSMUSG00000040522(Tlr8|K10170);ENSMUSG00000027995(Tlr2|K10159);ENSMUSG00000030786(Itgam|K06461);ENSMUSG00000021457(Syk|K05855);ENSMUSG00000015340(Cybb|K21421);ENSMUSG00000027665(Pik3ca|K00922);ENSMUSG00000059498(Fcgr3|K06472);ENSMUSG00000039943(Plcb4|K05858);ENSMUSG0…	http://www.kegg.jp/kegg-bin/show_pathway?map=map04613&multi_query=K10160+%23FFFFFF,green%0d%0aK06496+%23FFFFFF,green%0d%0aK04394+%23FFFFFF,green%0d%0aK10074+%23FFFFFF,green%0d%0aK10170+%23FFFFFF,green%0d%0aK10159+%23FFFFFF,green%0d%0aK06461+%23FFFFFF,green%0d%0aK05855+%23FFFFFF,green%0d%0aK21421+%23FFFFFF,green%0d%0aK00922+%23FFFFFF,green%0d%0aK06472+%23FFFFFF,green%0d%0aK05858+%23FFFFFF,green%0d…	39/1265	201/8618	0.19403
mmu04014	Ras signaling pathway	Environmental Information Processing	Signal transduction	44	232	0.0411761	0.170587	ENSMUSG00000020053(Igf1|K05459);ENSMUSG00000029231(Pdgfra|K04363);ENSMUSG00000019966(Kitl|K05461);ENSMUSG00000027208(Fgf7|K04358);ENSMUSG00000021549(Rasa1|K04352);ENSMUSG00000068798(Rap1a|K04353);ENSMUSG00000030265(Kras|K07827);ENSMUSG00000023951(Vegfa|K05448);ENSMUSG00000032413(Rasa2|K08053);ENSMUSG00000027665(Pik3ca|K00922);ENSMUSG00000037225(Fgf2|K18497);ENSMUSG00000022309(Angpt1|K05465);ENSMU…	http://www.kegg.jp/kegg-bin/show_pathway?map=map04014&multi_query=K05459+%23FFFFFF,green%0d%0aK04363+%23FFFFFF,green%0d%0aK05461+%23FFFFFF,green%0d%0aK04358+%23FFFFFF,green%0d%0aK04352+%23FFFFFF,green%0d%0aK04353+%23FFFFFF,green%0d%0aK07827+%23FFFFFF,green%0d%0aK05448+%23FFFFFF,green%0d%0aK08053+%23FFFFFF,green%0d%0aK00922+%23FFFFFF,green%0d%0aK18497+%23FFFFFF,green%0d%0aK05465+%23FFFFFF,green%0d…	44/1265	232/8618	0.189655
mmu04660	T cell receptor signaling pathway	Organismal Systems	Immune system	22	103	0.0418197	0.170594	ENSMUSG00000026395(Ptprc|K06478);ENSMUSG00000030265(Kras|K07827);ENSMUSG00000027665(Pik3ca|K00922);ENSMUSG00000021250(Fos|K04379);ENSMUSG00000002699(Lcp2|K07361);ENSMUSG00000025199(Chuk|K04467);ENSMUSG00000024241(Sos1|K03099);ENSMUSG00000032688(Malt1|K07369);ENSMUSG00000034116(Vav1|K05730);ENSMUSG00000023274(Cd4|K06454);ENSMUSG00000024401(Tnf|K03156);ENSMUSG00000028698(Pik3r3|K02649);ENSMUSG00000…	http://www.kegg.jp/kegg-bin/show_pathway?map=map04660&multi_query=K06478+%23FFFFFF,green%0d%0aK07827+%23FFFFFF,green%0d%0aK00922+%23FFFFFF,green%0d%0aK04379+%23FFFFFF,green%0d%0aK07361+%23FFFFFF,green%0d%0aK04467+%23FFFFFF,green%0d%0aK03099+%23FFFFFF,green%0d%0aK07369+%23FFFFFF,green%0d%0aK05730+%23FFFFFF,green%0d%0aK06454+%23FFFFFF,green%0d%0aK03156+%23FFFFFF,green%0d%0aK02649+%23FFFFFF,green%0d…	22/1265	103/8618	0.213592
mmu00514	Other types of O-glycan biosynthesis	Metabolism	Glycan biosynthesis and metabolism	11	43	0.0422475	0.170594	ENSMUSG00000034160(Ogt|K09667);ENSMUSG00000042460(C1galt1|K00731);ENSMUSG00000030074(Gxylt2|K13676);ENSMUSG00000036197(Gxylt1|K13676);ENSMUSG00000037280(Galnt6|K00710);ENSMUSG00000031608(Galnt7|K00710);ENSMUSG00000026994(Galnt3|K00710);ENSMUSG00000052423(B4galt3|K07968);ENSMUSG00000026828(Galnt5|K00710);ENSMUSG00000024172(St6gal2|K00779);ENSMUSG00000060988(Galnt13|K00710)	http://www.kegg.jp/kegg-bin/show_pathway?map=map00514&multi_query=K09667+%23FFFFFF,green%0d%0aK00731+%23FFFFFF,green%0d%0aK13676+%23FFFFFF,green%0d%0aK00710+%23FFFFFF,green%0d%0aK07968+%23FFFFFF,green%0d%0aK00779+%23FFFFFF,green	11/1265	43/8618	0.255814
mmu05132	Salmonella infection	Human Diseases	Infectious disease: bacterial	47	251	0.0434521	0.173265	ENSMUSG00000006740(Kif5b|K10396);ENSMUSG00000020048(Hsp90b1|K09487);ENSMUSG00000020152(Actr2|K17260);ENSMUSG00000020580(Rock2|K17388);ENSMUSG00000021270(Hsp90aa1|K04079);ENSMUSG00000026395(Ptprc|K06478);ENSMUSG00000027398(Il1b|K04519);ENSMUSG00000030660(Pik3c2a|K00923);ENSMUSG00000061244(Exoc5|K19984);ENSMUSG00000039005(Tlr4|K10160);ENSMUSG00000033538(Casp4|K04394);ENSMUSG00000027995(Tlr2|K10159)…	http://www.kegg.jp/kegg-bin/show_pathway?map=map05132&multi_query=K10396+%23FFFFFF,green%0d%0aK09487+%23FFFFFF,green%0d%0aK17260+%23FFFFFF,green%0d%0aK17388+%23FFFFFF,green%0d%0aK04079+%23FFFFFF,green%0d%0aK06478+%23FFFFFF,green%0d%0aK04519+%23FFFFFF,green%0d%0aK00923+%23FFFFFF,green%0d%0aK19984+%23FFFFFF,green%0d%0aK10160+%23FFFFFF,green%0d%0aK04394+%23FFFFFF,green%0d%0aK10159+%23FFFFFF,green%0d…	47/1265	251/8618	0.187251
mmu05215	Prostate cancer	Human Diseases	Cancer: specific types	21	99	0.0490726	0.191479	ENSMUSG00000017737(Mmp9|K01403);ENSMUSG00000020048(Hsp90b1|K09487);ENSMUSG00000020053(Igf1|K05459);ENSMUSG00000021270(Hsp90aa1|K04079);ENSMUSG00000029231(Pdgfra|K04363);ENSMUSG00000043613(Mmp3|K01394);ENSMUSG00000002413(Braf|K04365);ENSMUSG00000013663(Pten|K01110);ENSMUSG00000025958(Creb1|K05870);ENSMUSG00000030265(Kras|K07827);ENSMUSG00000027665(Pik3ca|K00922);ENSMUSG00000024238(Zeb1|K09299);ENS…	http://www.kegg.jp/kegg-bin/show_pathway?map=map05215&multi_query=K01403+%23FFFFFF,green%0d%0aK09487+%23FFFFFF,green%0d%0aK05459+%23FFFFFF,green%0d%0aK04079+%23FFFFFF,green%0d%0aK04363+%23FFFFFF,green%0d%0aK01394+%23FFFFFF,green%0d%0aK04365+%23FFFFFF,green%0d%0aK01110+%23FFFFFF,green%0d%0aK05870+%23FFFFFF,green%0d%0aK07827+%23FFFFFF,green%0d%0aK00922+%23FFFFFF,green%0d%0aK09299+%23FFFFFF,green%0d…	21/1265	99/8618	0.212121
mmu05161	Hepatitis B	Human Diseases	Infectious disease: viral	32	163	0.0492298	0.191479	ENSMUSG00000000787(Ddx3x|K11594);ENSMUSG00000017737(Mmp9|K01403);ENSMUSG00000024789(Jak2|K04447);ENSMUSG00000002413(Braf|K04365);ENSMUSG00000039005(Tlr4|K10160);ENSMUSG00000027995(Tlr2|K10159);ENSMUSG00000025958(Creb1|K05870);ENSMUSG00000030265(Kras|K07827);ENSMUSG00000007613(Tgfbr1|K04674);ENSMUSG00000027665(Pik3ca|K00922);ENSMUSG00000021250(Fos|K04379);ENSMUSG00000026896(Ifih1|K12647);ENSMUSG00…	http://www.kegg.jp/kegg-bin/show_pathway?map=map05161&multi_query=K11594+%23FFFFFF,green%0d%0aK01403+%23FFFFFF,green%0d%0aK04447+%23FFFFFF,green%0d%0aK04365+%23FFFFFF,green%0d%0aK10160+%23FFFFFF,green%0d%0aK10159+%23FFFFFF,green%0d%0aK05870+%23FFFFFF,green%0d%0aK07827+%23FFFFFF,green%0d%0aK04674+%23FFFFFF,green%0d%0aK00922+%23FFFFFF,green%0d%0aK04379+%23FFFFFF,green%0d%0aK12647+%23FFFFFF,green%0d…	32/1265	163/8618	0.196319
mmu04360	Axon guidance	Organismal Systems	Development and regeneration	35	181	0.0498671	0.191479	ENSMUSG00000020580(Rock2|K17388);ENSMUSG00000022995(Enah|K05746);ENSMUSG00000024290(Rock1|K04514);ENSMUSG00000025809(Itgb1|K05719);ENSMUSG00000061353(Cxcl12|K10031);ENSMUSG00000067336(Bmpr2|K04671);ENSMUSG00000021549(Rasa1|K04352);ENSMUSG00000030265(Kras|K07827);ENSMUSG00000025810(Nrp1|K06724);ENSMUSG00000028780(Sema3c|K06840);ENSMUSG00000027665(Pik3ca|K00922);ENSMUSG00000027200(Sema6d|K06842);EN…	http://www.kegg.jp/kegg-bin/show_pathway?map=map04360&multi_query=K17388+%23FFFFFF,green%0d%0aK05746+%23FFFFFF,green%0d%0aK04514+%23FFFFFF,green%0d%0aK05719+%23FFFFFF,green%0d%0aK10031+%23FFFFFF,green%0d%0aK04671+%23FFFFFF,green%0d%0aK04352+%23FFFFFF,green%0d%0aK07827+%23FFFFFF,green%0d%0aK06724+%23FFFFFF,green%0d%0aK06840+%23FFFFFF,green%0d%0aK00922+%23FFFFFF,green%0d%0aK06842+%23FFFFFF,green%0d…	35/1265	181/8618	0.19337
Day 18 The pathway significantly promoted in the MD vs. CK group
PathwayID	Pathway	level1	level2	Up	Total	Pvalue	adjustPvalue	Up_gene	URL	GeneRatio	BgRatio	RichFactor
mmu04080	Neuroactive ligand-receptor interaction	Environmental Information Processing	Signaling molecules and interaction	11	372	9.15998e-05	0.0144728	ENSMUSG00000020159(Gabrp|K05189);ENSMUSG00000059201(Lep|K05424);ENSMUSG00000027577(Chrna4|K04806);ENSMUSG00000070687(Htr1d|K04153);ENSMUSG00000029819(Npy|K05232);ENSMUSG00000028635(Edn2|K16367);ENSMUSG00000047904(Sstr2|K04218);ENSMUSG00000020793(Galr2|K04231);ENSMUSG00000114755(Galr3|K04232);ENSMUSG00000035200(Chrnb4|K04815);ENSMUSG00000056755(Grm7|K04609)	http://www.kegg.jp/kegg-bin/show_pathway?map=map04080&multi_query=K05189+%23FFFFFF,red%0d%0aK05424+%23FFFFFF,red%0d%0aK04806+%23FFFFFF,red%0d%0aK04153+%23FFFFFF,red%0d%0aK05232+%23FFFFFF,red%0d%0aK16367+%23FFFFFF,red%0d%0aK04218+%23FFFFFF,red%0d%0aK04231+%23FFFFFF,red%0d%0aK04232+%23FFFFFF,red%0d%0aK04815+%23FFFFFF,red%0d%0aK04609+%23FFFFFF,red	11/65	372/8618	0.0295699
mmu00350	Tyrosine metabolism	Metabolism	Amino acid metabolism	3	39	0.00308359	0.173862	ENSMUSG00000069873(4930438A08Rik|K03334);ENSMUSG00000000214(Th|K00501);ENSMUSG00000020673(Tpo|K00431)	http://www.kegg.jp/kegg-bin/show_pathway?map=map00350&multi_query=K03334+%23FFFFFF,red%0d%0aK00501+%23FFFFFF,red%0d%0aK00431+%23FFFFFF,red	3/65	39/8618	0.0769231
mmu04915	Estrogen signaling pathway	Organismal Systems	Endocrine system	5	134	0.00330118	0.173862	ENSMUSG00000055937(Krt28|K07604);ENSMUSG00000017588(Krt27|K07604);ENSMUSG00000006777(Krt23|K07604);ENSMUSG00000023043(Krt18|K07604);ENSMUSG00000091971(Hspa1a|K03283)	http://www.kegg.jp/kegg-bin/show_pathway?map=map04915&multi_query=K07604+%23FFFFFF,red%0d%0aK03283+%23FFFFFF,red	5/65	134/8618	0.0373134
mmu05150	Staphylococcus aureus infection	Human Diseases	Infectious disease: bacterial	4	120	0.0126023	0.49779	ENSMUSG00000055937(Krt28|K07604);ENSMUSG00000017588(Krt27|K07604);ENSMUSG00000006777(Krt23|K07604);ENSMUSG00000023043(Krt18|K07604)	http://www.kegg.jp/kegg-bin/show_pathway?map=map05150&multi_query=K07604+%23FFFFFF,red	4/65	120/8618	0.0333333
Day 18 The pathway significantly inhibited in the MD vs. CK group
PathwayID	Pathway	level1	level2	Down	Total	Pvalue	adjustPvalue	Down_gene	URL	GeneRatio	BgRatio	RichFactor
mmu04060	Cytokine-cytokine receptor interaction	Environmental Information Processing	Signaling molecules and interaction	65	289	1.88282e-17	5.42253e-15	ENSMUSG00000049103(Ccr2|K04177);ENSMUSG00000024810(Il33|K12967);ENSMUSG00000079227(Ccr5|K04180);ENSMUSG00000027398(Il1b|K04519);ENSMUSG00000019122(Ccl9|K22671);ENSMUSG00000018927(Ccl6|K05510);ENSMUSG00000094686(Ccl21a|K16062);ENSMUSG00000025804(Ccr1|K04176);ENSMUSG00000057722(Lepr|K05062);ENSMUSG00000026069(Il1rl1|K05171);ENSMUSG00000028859(Csf3r|K05061);ENSMUSG00000026985(Il36b|K05486);ENSMUSG00…	http://www.kegg.jp/kegg-bin/show_pathway?map=map04060&multi_query=K04177+%23FFFFFF,green%0d%0aK12967+%23FFFFFF,green%0d%0aK04180+%23FFFFFF,green%0d%0aK04519+%23FFFFFF,green%0d%0aK22671+%23FFFFFF,green%0d%0aK05510+%23FFFFFF,green%0d%0aK16062+%23FFFFFF,green%0d%0aK04176+%23FFFFFF,green%0d%0aK05062+%23FFFFFF,green%0d%0aK05171+%23FFFFFF,green%0d%0aK05061+%23FFFFFF,green%0d%0aK05486+%23FFFFFF,green%0d…	65/615	289/8618	0.224913
mmu04061	Viral protein interaction with cytokine and cytokine receptor	Environmental Information Processing	Signaling molecules and interaction	32	92	9.05581e-15	1.30404e-12	ENSMUSG00000049103(Ccr2|K04177);ENSMUSG00000079227(Ccr5|K04180);ENSMUSG00000019122(Ccl9|K22671);ENSMUSG00000018927(Ccl6|K05510);ENSMUSG00000094686(Ccl21a|K16062);ENSMUSG00000025804(Ccr1|K04176);ENSMUSG00000058427(Cxcl2|K05505);ENSMUSG00000035373(Ccl7|K05509);ENSMUSG00000035385(Ccl2|K14624);ENSMUSG00000026180(Cxcr2|K05050);ENSMUSG00000052336(Cx3cr1|K04192);ENSMUSG00000035352(Ccl12|K14624);ENSMUSG0…	http://www.kegg.jp/kegg-bin/show_pathway?map=map04061&multi_query=K04177+%23FFFFFF,green%0d%0aK04180+%23FFFFFF,green%0d%0aK22671+%23FFFFFF,green%0d%0aK05510+%23FFFFFF,green%0d%0aK16062+%23FFFFFF,green%0d%0aK04176+%23FFFFFF,green%0d%0aK05505+%23FFFFFF,green%0d%0aK05509+%23FFFFFF,green%0d%0aK14624+%23FFFFFF,green%0d%0aK05050+%23FFFFFF,green%0d%0aK04192+%23FFFFFF,green%0d%0aK05506+%23FFFFFF,green%0d…	32/615	92/8618	0.347826
mmu05144	Malaria	Human Diseases	Infectious disease: parasitic	22	55	5.74505e-12	5.51525e-10	ENSMUSG00000023885(Thbs2|K04659);ENSMUSG00000027398(Il1b|K04519);ENSMUSG00000020717(Pecam1|K06471);ENSMUSG00000000290(Itgb2|K06464);ENSMUSG00000028047(Thbs3|K04659);ENSMUSG00000027962(Vcam1|K06527);ENSMUSG00000030830(Itgal|K05718);ENSMUSG00000035385(Ccl2|K14624);ENSMUSG00000021253(Tgfb3|K13377);ENSMUSG00000027995(Tlr2|K10159);ENSMUSG00000039005(Tlr4|K10160);ENSMUSG00000035352(Ccl12|K14624);ENSMUS…	http://www.kegg.jp/kegg-bin/show_pathway?map=map05144&multi_query=K04659+%23FFFFFF,green%0d%0aK04519+%23FFFFFF,green%0d%0aK06471+%23FFFFFF,green%0d%0aK06464+%23FFFFFF,green%0d%0aK06527+%23FFFFFF,green%0d%0aK05718+%23FFFFFF,green%0d%0aK14624+%23FFFFFF,green%0d%0aK13377+%23FFFFFF,green%0d%0aK10159+%23FFFFFF,green%0d%0aK10160+%23FFFFFF,green%0d%0aK06496+%23FFFFFF,green%0d%0aK06494+%23FFFFFF,green%0d…	22/615	55/8618	0.4
mmu04514	Cell adhesion molecules	Environmental Information Processing	Signaling molecules and interaction	38	163	3.76767e-11	2.71272e-09	ENSMUSG00000021614(Vcan|K06793);ENSMUSG00000026395(Ptprc|K06478);ENSMUSG00000020717(Pecam1|K06471);ENSMUSG00000023274(Cd4|K06454);ENSMUSG00000026581(Sell|K06495);ENSMUSG00000000290(Itgb2|K06464);ENSMUSG00000027009(Itga4|K06483);ENSMUSG00000030786(Itgam|K06461);ENSMUSG00000039115(Itga9|K06585);ENSMUSG00000027962(Vcam1|K06527);ENSMUSG00000030830(Itgal|K05718);ENSMUSG00000039542(Ncam1|K06491);ENSMUS…	http://www.kegg.jp/kegg-bin/show_pathway?map=map04514&multi_query=K06793+%23FFFFFF,green%0d%0aK06478+%23FFFFFF,green%0d%0aK06471+%23FFFFFF,green%0d%0aK06454+%23FFFFFF,green%0d%0aK06495+%23FFFFFF,green%0d%0aK06464+%23FFFFFF,green%0d%0aK06483+%23FFFFFF,green%0d%0aK06461+%23FFFFFF,green%0d%0aK06585+%23FFFFFF,green%0d%0aK06527+%23FFFFFF,green%0d%0aK05718+%23FFFFFF,green%0d%0aK06491+%23FFFFFF,green%0d…	38/615	163/8618	0.233129
mmu05323	Rheumatoid arthritis	Human Diseases	Immune disease	26	87	1.50346e-10	8.65993e-09	ENSMUSG00000043613(Mmp3|K01394);ENSMUSG00000027398(Il1b|K04519);ENSMUSG00000058427(Cxcl2|K05505);ENSMUSG00000000290(Itgb2|K06464);ENSMUSG00000030830(Itgal|K05718);ENSMUSG00000035385(Ccl2|K14624);ENSMUSG00000021253(Tgfb3|K13377);ENSMUSG00000027995(Tlr2|K10159);ENSMUSG00000039005(Tlr4|K10160);ENSMUSG00000035352(Ccl12|K14624);ENSMUSG00000029371(Cxcl5|K05506);ENSMUSG00000022901(Cd86|K05413);ENSMUSG00…	http://www.kegg.jp/kegg-bin/show_pathway?map=map05323&multi_query=K01394+%23FFFFFF,green%0d%0aK04519+%23FFFFFF,green%0d%0aK05505+%23FFFFFF,green%0d%0aK06464+%23FFFFFF,green%0d%0aK05718+%23FFFFFF,green%0d%0aK14624+%23FFFFFF,green%0d%0aK13377+%23FFFFFF,green%0d%0aK10159+%23FFFFFF,green%0d%0aK10160+%23FFFFFF,green%0d%0aK05506+%23FFFFFF,green%0d%0aK05413+%23FFFFFF,green%0d%0aK05147+%23FFFFFF,green%0d…	26/615	87/8618	0.298851
mmu04062	Chemokine signaling pathway	Organismal Systems	Immune system	40	190	3.19855e-10	1.5353e-08	ENSMUSG00000049103(Ccr2|K04177);ENSMUSG00000079227(Ccr5|K04180);ENSMUSG00000019122(Ccl9|K22671);ENSMUSG00000018927(Ccl6|K05510);ENSMUSG00000094686(Ccl21a|K16062);ENSMUSG00000025804(Ccr1|K04176);ENSMUSG00000058427(Cxcl2|K05505);ENSMUSG00000042228(Lyn|K05854);ENSMUSG00000035373(Ccl7|K05509);ENSMUSG00000032766(Gng11|K04546);ENSMUSG00000028874(Fgr|K08891);ENSMUSG00000020143(Dock2|K12367);ENSMUSG00000…	http://www.kegg.jp/kegg-bin/show_pathway?map=map04062&multi_query=K04177+%23FFFFFF,green%0d%0aK04180+%23FFFFFF,green%0d%0aK22671+%23FFFFFF,green%0d%0aK05510+%23FFFFFF,green%0d%0aK16062+%23FFFFFF,green%0d%0aK04176+%23FFFFFF,green%0d%0aK05505+%23FFFFFF,green%0d%0aK05854+%23FFFFFF,green%0d%0aK05509+%23FFFFFF,green%0d%0aK04546+%23FFFFFF,green%0d%0aK08891+%23FFFFFF,green%0d%0aK12367+%23FFFFFF,green%0d…	40/615	190/8618	0.210526
mmu04151	PI3K-Akt signaling pathway	Environmental Information Processing	Signal transduction	57	356	4.13984e-09	1.70325e-07	ENSMUSG00000023885(Thbs2|K04659);ENSMUSG00000048126(Col6a3|K06238);ENSMUSG00000026193(Fn1|K05717);ENSMUSG00000001119(Col6a1|K06238);ENSMUSG00000029231(Pdgfra|K04363);ENSMUSG00000020053(Igf1|K05459);ENSMUSG00000019846(Lama4|K06241);ENSMUSG00000020241(Col6a2|K06238);ENSMUSG00000029304(Spp1|K06250);ENSMUSG00000026725(Tnn|K06252);ENSMUSG00000028859(Csf3r|K05061);ENSMUSG00000038668(Lpar1|K04289);ENSMU…	http://www.kegg.jp/kegg-bin/show_pathway?map=map04151&multi_query=K04659+%23FFFFFF,green%0d%0aK06238+%23FFFFFF,green%0d%0aK05717+%23FFFFFF,green%0d%0aK04363+%23FFFFFF,green%0d%0aK05459+%23FFFFFF,green%0d%0aK06241+%23FFFFFF,green%0d%0aK06250+%23FFFFFF,green%0d%0aK06252+%23FFFFFF,green%0d%0aK05061+%23FFFFFF,green%0d%0aK04289+%23FFFFFF,green%0d%0aK12230+%23FFFFFF,green%0d%0aK05461+%23FFFFFF,green%0d…	57/615	356/8618	0.160112
mmu04621	NOD-like receptor signaling pathway	Organismal Systems	Immune system	39	205	1.12933e-08	4.06557e-07	ENSMUSG00000015340(Cybb|K21421);ENSMUSG00000027398(Il1b|K04519);ENSMUSG00000073489(Ifi204|K20914);ENSMUSG00000025860(Xiap|K04725);ENSMUSG00000028268(Gbp3|K20899);ENSMUSG00000058427(Cxcl2|K05505);ENSMUSG00000032690(Oas2|K14216);ENSMUSG00000066800(Rnasel|K01165);ENSMUSG00000032661(Oas3|K14216);ENSMUSG00000052776(Oas1a|K14216);ENSMUSG00000022575(Gsdmd|K20917);ENSMUSG00000035385(Ccl2|K14624);ENSMUSG0…	http://www.kegg.jp/kegg-bin/show_pathway?map=map04621&multi_query=K21421+%23FFFFFF,green%0d%0aK04519+%23FFFFFF,green%0d%0aK20914+%23FFFFFF,green%0d%0aK04725+%23FFFFFF,green%0d%0aK20899+%23FFFFFF,green%0d%0aK05505+%23FFFFFF,green%0d%0aK14216+%23FFFFFF,green%0d%0aK01165+%23FFFFFF,green%0d%0aK20917+%23FFFFFF,green%0d%0aK14624+%23FFFFFF,green%0d%0aK12800+%23FFFFFF,green%0d%0aK08009+%23FFFFFF,green%0d…	39/615	205/8618	0.190244
mmu05146	Amoebiasis	Human Diseases	Infectious disease: parasitic	25	107	8.44997e-08	2.70399e-06	ENSMUSG00000026043(Col3a1|K19720);ENSMUSG00000027398(Il1b|K04519);ENSMUSG00000026193(Fn1|K05717);ENSMUSG00000019846(Lama4|K06241);ENSMUSG00000058427(Cxcl2|K05505);ENSMUSG00000000290(Itgb2|K06464);ENSMUSG00000051439(Cd14|K04391);ENSMUSG00000030786(Itgam|K06461);ENSMUSG00000021253(Tgfb3|K13377);ENSMUSG00000027995(Tlr2|K10159);ENSMUSG00000039005(Tlr4|K10160);ENSMUSG00000045827(Serpinb9|K13963);ENSMU…	http://www.kegg.jp/kegg-bin/show_pathway?map=map05146&multi_query=K19720+%23FFFFFF,green%0d%0aK04519+%23FFFFFF,green%0d%0aK05717+%23FFFFFF,green%0d%0aK06241+%23FFFFFF,green%0d%0aK05505+%23FFFFFF,green%0d%0aK06464+%23FFFFFF,green%0d%0aK04391+%23FFFFFF,green%0d%0aK06461+%23FFFFFF,green%0d%0aK13377+%23FFFFFF,green%0d%0aK10159+%23FFFFFF,green%0d%0aK10160+%23FFFFFF,green%0d%0aK13963+%23FFFFFF,green%0d…	25/615	107/8618	0.233645
mmu04064	NF-kappa B signaling pathway	Environmental Information Processing	Signal transduction	23	105	9.49921e-07	2.68697e-05	ENSMUSG00000027398(Il1b|K04519);ENSMUSG00000094686(Ccl21a|K16062);ENSMUSG00000025860(Xiap|K04725);ENSMUSG00000058427(Cxcl2|K05505);ENSMUSG00000042228(Lyn|K05854);ENSMUSG00000051439(Cd14|K04391);ENSMUSG00000027962(Vcam1|K06527);ENSMUSG00000039005(Tlr4|K10160);ENSMUSG00000032487(Ptgs2|K11987);ENSMUSG00000026321(Tnfrsf11a|K05147);ENSMUSG00000029379(Cxcl3|K05505);ENSMUSG00000031264(Btk|K07370);ENSMUS…	http://www.kegg.jp/kegg-bin/show_pathway?map=map04064&multi_query=K04519+%23FFFFFF,green%0d%0aK16062+%23FFFFFF,green%0d%0aK04725+%23FFFFFF,green%0d%0aK05505+%23FFFFFF,green%0d%0aK05854+%23FFFFFF,green%0d%0aK04391+%23FFFFFF,green%0d%0aK06527+%23FFFFFF,green%0d%0aK10160+%23FFFFFF,green%0d%0aK11987+%23FFFFFF,green%0d%0aK05147+%23FFFFFF,green%0d%0aK07370+%23FFFFFF,green%0d%0aK05409+%23FFFFFF,green%0d…	23/615	105/8618	0.219048
mmu05152	Tuberculosis	Human Diseases	Infectious disease: bacterial	32	179	1.02627e-06	2.68697e-05	ENSMUSG00000038642(Ctss|K01368);ENSMUSG00000026712(Mrc1|K06560);ENSMUSG00000027398(Il1b|K04519);ENSMUSG00000033765(Calm4|K02183);ENSMUSG00000026656(Fcgr2b|K12560);ENSMUSG00000015947(Fcgr1|K06498);ENSMUSG00000018819(Lsp1|K14957);ENSMUSG00000079293(Clec7a|K10074);ENSMUSG00000000290(Itgb2|K06464);ENSMUSG00000051439(Cd14|K04391);ENSMUSG00000030707(Coro1a|K13882);ENSMUSG00000030786(Itgam|K06461);ENSMU…	http://www.kegg.jp/kegg-bin/show_pathway?map=map05152&multi_query=K01368+%23FFFFFF,green%0d%0aK06560+%23FFFFFF,green%0d%0aK04519+%23FFFFFF,green%0d%0aK02183+%23FFFFFF,green%0d%0aK12560+%23FFFFFF,green%0d%0aK06498+%23FFFFFF,green%0d%0aK14957+%23FFFFFF,green%0d%0aK10074+%23FFFFFF,green%0d%0aK06464+%23FFFFFF,green%0d%0aK04391+%23FFFFFF,green%0d%0aK13882+%23FFFFFF,green%0d%0aK06461+%23FFFFFF,green%0d…	32/615	179/8618	0.178771
mmu04662	B cell receptor signaling pathway	Organismal Systems	Immune system	19	77	1.25052e-06	3.00126e-05	ENSMUSG00000026656(Fcgr2b|K12560);ENSMUSG00000025017(Pik3ap1|K12230);ENSMUSG00000042228(Lyn|K05854);ENSMUSG00000058818(Pirb|K06512);ENSMUSG00000026288(Inpp5d|K03084);ENSMUSG00000034116(Vav1|K05730);ENSMUSG00000033220(Rac2|K07860);ENSMUSG00000025491(Ifitm1|K19831);ENSMUSG00000028459(Cd72|K06504);ENSMUSG00000071042(Rasgrp3|K12362);ENSMUSG00000031264(Btk|K07370);ENSMUSG00000030577(Cd22|K06467);ENSMU…	http://www.kegg.jp/kegg-bin/show_pathway?map=map04662&multi_query=K12560+%23FFFFFF,green%0d%0aK12230+%23FFFFFF,green%0d%0aK05854+%23FFFFFF,green%0d%0aK06512+%23FFFFFF,green%0d%0aK03084+%23FFFFFF,green%0d%0aK05730+%23FFFFFF,green%0d%0aK07860+%23FFFFFF,green%0d%0aK19831+%23FFFFFF,green%0d%0aK06504+%23FFFFFF,green%0d%0aK12362+%23FFFFFF,green%0d%0aK07370+%23FFFFFF,green%0d%0aK06467+%23FFFFFF,green%0d…	19/615	77/8618	0.246753
mmu04640	Hematopoietic cell lineage	Organismal Systems	Immune system	21	94	2.00864e-06	4.44991e-05	ENSMUSG00000027398(Il1b|K04519);ENSMUSG00000015947(Fcgr1|K06498);ENSMUSG00000028859(Csf3r|K05061);ENSMUSG00000019966(Kitl|K05461);ENSMUSG00000023274(Cd4|K06454);ENSMUSG00000004609(Cd33|K06473);ENSMUSG00000051439(Cd14|K04391);ENSMUSG00000027009(Itga4|K06483);ENSMUSG00000000555(Itga5|K06484);ENSMUSG00000030786(Itgam|K06461);ENSMUSG00000029084(Cd38|K01242);ENSMUSG00000042284(Itga1|K06480);ENSMUSG000…	http://www.kegg.jp/kegg-bin/show_pathway?map=map04640&multi_query=K04519+%23FFFFFF,green%0d%0aK06498+%23FFFFFF,green%0d%0aK05061+%23FFFFFF,green%0d%0aK05461+%23FFFFFF,green%0d%0aK06454+%23FFFFFF,green%0d%0aK06473+%23FFFFFF,green%0d%0aK04391+%23FFFFFF,green%0d%0aK06483+%23FFFFFF,green%0d%0aK06484+%23FFFFFF,green%0d%0aK06461+%23FFFFFF,green%0d%0aK01242+%23FFFFFF,green%0d%0aK06480+%23FFFFFF,green%0d…	21/615	94/8618	0.223404
mmu05140	Leishmaniasis	Human Diseases	Infectious disease: parasitic	17	70	5.72497e-06	0.000115441	ENSMUSG00000015340(Cybb|K21421);ENSMUSG00000027398(Il1b|K04519);ENSMUSG00000015947(Fcgr1|K06498);ENSMUSG00000000290(Itgb2|K06464);ENSMUSG00000027009(Itga4|K06483);ENSMUSG00000030786(Itgam|K06461);ENSMUSG00000024789(Jak2|K04447);ENSMUSG00000021253(Tgfb3|K13377);ENSMUSG00000006519(Cyba|K08009);ENSMUSG00000027995(Tlr2|K10159);ENSMUSG00000059089(Fcgr4|K06463);ENSMUSG00000039005(Tlr4|K10160);ENSMUSG00…	http://www.kegg.jp/kegg-bin/show_pathway?map=map05140&multi_query=K21421+%23FFFFFF,green%0d%0aK04519+%23FFFFFF,green%0d%0aK06498+%23FFFFFF,green%0d%0aK06464+%23FFFFFF,green%0d%0aK06483+%23FFFFFF,green%0d%0aK06461+%23FFFFFF,green%0d%0aK04447+%23FFFFFF,green%0d%0aK13377+%23FFFFFF,green%0d%0aK08009+%23FFFFFF,green%0d%0aK10159+%23FFFFFF,green%0d%0aK06463+%23FFFFFF,green%0d%0aK10160+%23FFFFFF,green%0d…	17/615	70/8618	0.242857
mmu04020	Calcium signaling pathway	Environmental Information Processing	Signal transduction	37	240	6.01255e-06	0.000115441	ENSMUSG00000033765(Calm4|K02183);ENSMUSG00000029231(Pdgfra|K04363);ENSMUSG00000048376(F2r|K03914);ENSMUSG00000020357(Flt4|K05097);ENSMUSG00000054640(Slc8a1|K05849);ENSMUSG00000032006(Pdgfd|K05450);ENSMUSG00000028036(Ptgfr|K04262);ENSMUSG00000029084(Cd38|K01242);ENSMUSG00000004110(Cacna1e|K04852);ENSMUSG00000037225(Fgf2|K18497);ENSMUSG00000052821(Cysltr1|K04322);ENSMUSG00000020866(Cacna1g|K04854);…	http://www.kegg.jp/kegg-bin/show_pathway?map=map04020&multi_query=K02183+%23FFFFFF,green%0d%0aK04363+%23FFFFFF,green%0d%0aK03914+%23FFFFFF,green%0d%0aK05097+%23FFFFFF,green%0d%0aK05849+%23FFFFFF,green%0d%0aK05450+%23FFFFFF,green%0d%0aK04262+%23FFFFFF,green%0d%0aK01242+%23FFFFFF,green%0d%0aK04852+%23FFFFFF,green%0d%0aK18497+%23FFFFFF,green%0d%0aK04322+%23FFFFFF,green%0d%0aK04854+%23FFFFFF,green%0d…	37/615	240/8618	0.154167
mmu04015	Rap1 signaling pathway	Environmental Information Processing	Signal transduction	34	214	7.38822e-06	0.000132988	ENSMUSG00000033765(Calm4|K02183);ENSMUSG00000029231(Pdgfra|K04363);ENSMUSG00000020053(Igf1|K05459);ENSMUSG00000038668(Lpar1|K04289);ENSMUSG00000019966(Kitl|K05461);ENSMUSG00000048376(F2r|K03914);ENSMUSG00000000290(Itgb2|K06464);ENSMUSG00000002699(Lcp2|K07361);ENSMUSG00000020357(Flt4|K05097);ENSMUSG00000030786(Itgam|K06461);ENSMUSG00000032006(Pdgfd|K05450);ENSMUSG00000030830(Itgal|K05718);ENSMUSG0…	http://www.kegg.jp/kegg-bin/show_pathway?map=map04015&multi_query=K02183+%23FFFFFF,green%0d%0aK04363+%23FFFFFF,green%0d%0aK05459+%23FFFFFF,green%0d%0aK04289+%23FFFFFF,green%0d%0aK05461+%23FFFFFF,green%0d%0aK03914+%23FFFFFF,green%0d%0aK06464+%23FFFFFF,green%0d%0aK07361+%23FFFFFF,green%0d%0aK05097+%23FFFFFF,green%0d%0aK06461+%23FFFFFF,green%0d%0aK05450+%23FFFFFF,green%0d%0aK05718+%23FFFFFF,green%0d…	34/615	214/8618	0.158879
mmu05417	Lipid and atherosclerosis	Human Diseases	Cardiovascular disease	34	216	9.08526e-06	0.000153915	ENSMUSG00000015340(Cybb|K21421);ENSMUSG00000043613(Mmp3|K01394);ENSMUSG00000027398(Il1b|K04519);ENSMUSG00000033765(Calm4|K02183);ENSMUSG00000058427(Cxcl2|K05505);ENSMUSG00000017737(Mmp9|K01403);ENSMUSG00000042228(Lyn|K05854);ENSMUSG00000051439(Cd14|K04391);ENSMUSG00000024789(Jak2|K04447);ENSMUSG00000027962(Vcam1|K06527);ENSMUSG00000035385(Ccl2|K14624);ENSMUSG00000032691(Nlrp3|K12800);ENSMUSG00000…	http://www.kegg.jp/kegg-bin/show_pathway?map=map05417&multi_query=K21421+%23FFFFFF,green%0d%0aK01394+%23FFFFFF,green%0d%0aK04519+%23FFFFFF,green%0d%0aK02183+%23FFFFFF,green%0d%0aK05505+%23FFFFFF,green%0d%0aK01403+%23FFFFFF,green%0d%0aK05854+%23FFFFFF,green%0d%0aK04391+%23FFFFFF,green%0d%0aK04447+%23FFFFFF,green%0d%0aK06527+%23FFFFFF,green%0d%0aK14624+%23FFFFFF,green%0d%0aK12800+%23FFFFFF,green%0d…	34/615	216/8618	0.157407
mmu04512	ECM-receptor interaction	Environmental Information Processing	Signaling molecules and interaction	19	88	1.043e-05	0.00016688	ENSMUSG00000023885(Thbs2|K04659);ENSMUSG00000048126(Col6a3|K06238);ENSMUSG00000026193(Fn1|K05717);ENSMUSG00000001119(Col6a1|K06238);ENSMUSG00000019846(Lama4|K06241);ENSMUSG00000020241(Col6a2|K06238);ENSMUSG00000029304(Spp1|K06250);ENSMUSG00000026725(Tnn|K06252);ENSMUSG00000042453(Reln|K06249);ENSMUSG00000028047(Thbs3|K04659);ENSMUSG00000027009(Itga4|K06483);ENSMUSG00000000555(Itga5|K06484);ENSMUS…	http://www.kegg.jp/kegg-bin/show_pathway?map=map04512&multi_query=K04659+%23FFFFFF,green%0d%0aK06238+%23FFFFFF,green%0d%0aK05717+%23FFFFFF,green%0d%0aK06241+%23FFFFFF,green%0d%0aK06250+%23FFFFFF,green%0d%0aK06252+%23FFFFFF,green%0d%0aK06249+%23FFFFFF,green%0d%0aK06483+%23FFFFFF,green%0d%0aK06484+%23FFFFFF,green%0d%0aK06585+%23FFFFFF,green%0d%0aK06480+%23FFFFFF,green%0d%0aK06591+%23FFFFFF,green%0d…	19/615	88/8618	0.215909
mmu05134	Legionellosis	Human Diseases	Infectious disease: bacterial	15	60	1.38976e-05	0.000210658	ENSMUSG00000027398(Il1b|K04519);ENSMUSG00000058427(Cxcl2|K05505);ENSMUSG00000000290(Itgb2|K06464);ENSMUSG00000051439(Cd14|K04391);ENSMUSG00000030786(Itgam|K06461);ENSMUSG00000027995(Tlr2|K10159);ENSMUSG00000039005(Tlr4|K10160);ENSMUSG00000078945(Naip2|K12807);ENSMUSG00000029379(Cxcl3|K05505);ENSMUSG00000071203(Naip5|K12807);ENSMUSG00000078942(Naip6|K12807);ENSMUSG00000029380(Cxcl1|K05505);ENSMUSG…	http://www.kegg.jp/kegg-bin/show_pathway?map=map05134&multi_query=K04519+%23FFFFFF,green%0d%0aK05505+%23FFFFFF,green%0d%0aK06464+%23FFFFFF,green%0d%0aK04391+%23FFFFFF,green%0d%0aK06461+%23FFFFFF,green%0d%0aK10159+%23FFFFFF,green%0d%0aK10160+%23FFFFFF,green%0d%0aK12807+%23FFFFFF,green%0d%0aK05405+%23FFFFFF,green%0d%0aK12805+%23FFFFFF,green%0d%0aK05425+%23FFFFFF,green	15/615	60/8618	0.25
mmu04974	Protein digestion and absorption	Organismal Systems	Digestive system	21	107	1.73179e-05	0.000229607	ENSMUSG00000029675(Eln|K14211);ENSMUSG00000026043(Col3a1|K19720);ENSMUSG00000022371(Col14a1|K08133);ENSMUSG00000026042(Col5a2|K19721);ENSMUSG00000068196(Col8a1|K23455);ENSMUSG00000048126(Col6a3|K06238);ENSMUSG00000026837(Col5a1|K19721);ENSMUSG00000025650(Col7a1|K16628);ENSMUSG00000001119(Col6a1|K06238);ENSMUSG00000032332(Col12a1|K08132);ENSMUSG00000020241(Col6a2|K06238);ENSMUSG00000001865(Cpa3|K0…	http://www.kegg.jp/kegg-bin/show_pathway?map=map04974&multi_query=K14211+%23FFFFFF,green%0d%0aK19720+%23FFFFFF,green%0d%0aK08133+%23FFFFFF,green%0d%0aK19721+%23FFFFFF,green%0d%0aK23455+%23FFFFFF,green%0d%0aK06238+%23FFFFFF,green%0d%0aK16628+%23FFFFFF,green%0d%0aK08132+%23FFFFFF,green%0d%0aK08780+%23FFFFFF,green%0d%0aK23619+%23FFFFFF,green%0d%0aK05849+%23FFFFFF,green%0d%0aK01539+%23FFFFFF,green%0d…	21/615	107/8618	0.196262
mmu04610	Complement and coagulation cascades	Organismal Systems	Immune system	19	91	1.73488e-05	0.000229607	ENSMUSG00000037411(Serpine1|K03982);ENSMUSG00000022912(Pros1|K03908);ENSMUSG00000040552(C3ar1|K04009);ENSMUSG00000048376(F2r|K03914);ENSMUSG00000000290(Itgb2|K06464);ENSMUSG00000026365(Cfh|K04004);ENSMUSG00000030786(Itgam|K06461);ENSMUSG00000027082(Tfpi|K03909);ENSMUSG00000030789(Itgax|K06462);ENSMUSG00000031444(F10|K01314);ENSMUSG00000031443(F7|K01320);ENSMUSG00000026874(Hc|K03994);ENSMUSG000000…	http://www.kegg.jp/kegg-bin/show_pathway?map=map04610&multi_query=K03982+%23FFFFFF,green%0d%0aK03908+%23FFFFFF,green%0d%0aK04009+%23FFFFFF,green%0d%0aK03914+%23FFFFFF,green%0d%0aK06464+%23FFFFFF,green%0d%0aK04004+%23FFFFFF,green%0d%0aK06461+%23FFFFFF,green%0d%0aK03909+%23FFFFFF,green%0d%0aK06462+%23FFFFFF,green%0d%0aK01314+%23FFFFFF,green%0d%0aK01320+%23FFFFFF,green%0d%0aK03994+%23FFFFFF,green%0d…	19/615	91/8618	0.208791
mmu04620	Toll-like receptor signaling pathway	Organismal Systems	Immune system	20	99	1.75394e-05	0.000229607	ENSMUSG00000027398(Il1b|K04519);ENSMUSG00000029304(Spp1|K06250);ENSMUSG00000051439(Cd14|K04391);ENSMUSG00000044827(Tlr1|K05398);ENSMUSG00000044583(Tlr7|K05404);ENSMUSG00000027995(Tlr2|K10159);ENSMUSG00000039005(Tlr4|K10160);ENSMUSG00000022901(Cd86|K05413);ENSMUSG00000040522(Tlr8|K10170);ENSMUSG00000031639(Tlr3|K05401);ENSMUSG00000051498(Tlr6|K10169);ENSMUSG00000075122(Cd80|K05412);ENSMUSG00000056…	http://www.kegg.jp/kegg-bin/show_pathway?map=map04620&multi_query=K04519+%23FFFFFF,green%0d%0aK06250+%23FFFFFF,green%0d%0aK04391+%23FFFFFF,green%0d%0aK05398+%23FFFFFF,green%0d%0aK05404+%23FFFFFF,green%0d%0aK10159+%23FFFFFF,green%0d%0aK10160+%23FFFFFF,green%0d%0aK05413+%23FFFFFF,green%0d%0aK10170+%23FFFFFF,green%0d%0aK05401+%23FFFFFF,green%0d%0aK10169+%23FFFFFF,green%0d%0aK05412+%23FFFFFF,green%0d…	20/615	99/8618	0.20202
mmu04380	Osteoclast differentiation	Organismal Systems	Development and regeneration	23	124	1.83465e-05	0.00022973	ENSMUSG00000027398(Il1b|K04519);ENSMUSG00000026656(Fcgr2b|K12560);ENSMUSG00000015947(Fcgr1|K06498);ENSMUSG00000063727(Tnfrsf11b|K05148);ENSMUSG00000002699(Lcp2|K07361);ENSMUSG00000058818(Pirb|K06512);ENSMUSG00000006519(Cyba|K08009);ENSMUSG00000059089(Fcgr4|K06463);ENSMUSG00000023992(Trem2|K14378);ENSMUSG00000071715(Ncf4|K08012);ENSMUSG00000026321(Tnfrsf11a|K05147);ENSMUSG00000074677(Sirpb1c|K0655…	http://www.kegg.jp/kegg-bin/show_pathway?map=map04380&multi_query=K04519+%23FFFFFF,green%0d%0aK12560+%23FFFFFF,green%0d%0aK06498+%23FFFFFF,green%0d%0aK05148+%23FFFFFF,green%0d%0aK07361+%23FFFFFF,green%0d%0aK06512+%23FFFFFF,green%0d%0aK08009+%23FFFFFF,green%0d%0aK06463+%23FFFFFF,green%0d%0aK14378+%23FFFFFF,green%0d%0aK08012+%23FFFFFF,green%0d%0aK05147+%23FFFFFF,green%0d%0aK06551+%23FFFFFF,green%0d…	23/615	124/8618	0.185484
mmu04657	IL-17 signaling pathway	Organismal Systems	Immune system	19	93	2.40075e-05	0.00028809	ENSMUSG00000056071(S100a9|K21128);ENSMUSG00000043613(Mmp3|K01394);ENSMUSG00000050578(Mmp13|K07994);ENSMUSG00000027398(Il1b|K04519);ENSMUSG00000058427(Cxcl2|K05505);ENSMUSG00000017737(Mmp9|K01403);ENSMUSG00000035373(Ccl7|K05509);ENSMUSG00000026822(Lcn2|K21129);ENSMUSG00000035385(Ccl2|K14624);ENSMUSG00000032487(Ptgs2|K11987);ENSMUSG00000035352(Ccl12|K14624);ENSMUSG00000029371(Cxcl5|K05506);ENSMUSG0…	http://www.kegg.jp/kegg-bin/show_pathway?map=map04657&multi_query=K21128+%23FFFFFF,green%0d%0aK01394+%23FFFFFF,green%0d%0aK07994+%23FFFFFF,green%0d%0aK04519+%23FFFFFF,green%0d%0aK05505+%23FFFFFF,green%0d%0aK01403+%23FFFFFF,green%0d%0aK05509+%23FFFFFF,green%0d%0aK21129+%23FFFFFF,green%0d%0aK14624+%23FFFFFF,green%0d%0aK11987+%23FFFFFF,green%0d%0aK05506+%23FFFFFF,green%0d%0aK21127+%23FFFFFF,green%0d…	19/615	93/8618	0.204301
mmu04672	Intestinal immune network for IgA production	Organismal Systems	Immune system	12	43	3.07912e-05	0.000354715	ENSMUSG00000027009(Itga4|K06483);ENSMUSG00000010142(Tnfrsf13b|K05150);ENSMUSG00000022901(Cd86|K05413);ENSMUSG00000001281(Itgb7|K06590);ENSMUSG00000075122(Cd80|K05412);ENSMUSG00000026009(Icos|K06713);ENSMUSG00000025746(Il6|K05405);ENSMUSG00000017652(Cd40|K03160);ENSMUSG00000031712(Il15|K05433);ENSMUSG00000074715(Ccl28|K05513);ENSMUSG00000026012(Cd28|K06470);ENSMUSG00000067341(H2-Eb2|K06752)	http://www.kegg.jp/kegg-bin/show_pathway?map=map04672&multi_query=K06483+%23FFFFFF,green%0d%0aK05150+%23FFFFFF,green%0d%0aK05413+%23FFFFFF,green%0d%0aK06590+%23FFFFFF,green%0d%0aK05412+%23FFFFFF,green%0d%0aK06713+%23FFFFFF,green%0d%0aK05405+%23FFFFFF,green%0d%0aK03160+%23FFFFFF,green%0d%0aK05433+%23FFFFFF,green%0d%0aK05513+%23FFFFFF,green%0d%0aK06470+%23FFFFFF,green%0d%0aK06752+%23FFFFFF,green	12/615	43/8618	0.27907
mmu04145	Phagosome	Cellular Processes	Transport and catabolism	28	173	3.33781e-05	0.000367353	ENSMUSG00000023885(Thbs2|K04659);ENSMUSG00000038642(Ctss|K01368);ENSMUSG00000015340(Cybb|K21421);ENSMUSG00000026712(Mrc1|K06560);ENSMUSG00000026656(Fcgr2b|K12560);ENSMUSG00000015947(Fcgr1|K06498);ENSMUSG00000079293(Clec7a|K10074);ENSMUSG00000000290(Itgb2|K06464);ENSMUSG00000028047(Thbs3|K04659);ENSMUSG00000051439(Cd14|K04391);ENSMUSG00000000555(Itga5|K06484);ENSMUSG00000030707(Coro1a|K13882);ENSM…	http://www.kegg.jp/kegg-bin/show_pathway?map=map04145&multi_query=K04659+%23FFFFFF,green%0d%0aK01368+%23FFFFFF,green%0d%0aK21421+%23FFFFFF,green%0d%0aK06560+%23FFFFFF,green%0d%0aK12560+%23FFFFFF,green%0d%0aK06498+%23FFFFFF,green%0d%0aK10074+%23FFFFFF,green%0d%0aK06464+%23FFFFFF,green%0d%0aK04391+%23FFFFFF,green%0d%0aK06484+%23FFFFFF,green%0d%0aK13882+%23FFFFFF,green%0d%0aK06461+%23FFFFFF,green%0d…	28/615	173/8618	0.16185
mmu05143	African trypanosomiasis	Human Diseases	Infectious disease: parasitic	11	37	3.44393e-05	0.000367353	ENSMUSG00000027398(Il1b|K04519);ENSMUSG00000019846(Lama4|K06241);ENSMUSG00000027962(Vcam1|K06527);ENSMUSG00000039943(Plcb4|K05858);ENSMUSG00000026582(Sele|K06494);ENSMUSG00000045322(Tlr9|K10161);ENSMUSG00000040061(Plcb2|K05858);ENSMUSG00000025746(Il6|K05405);ENSMUSG00000060459(Kng2|K03898);ENSMUSG00000004296(Il12b|K05425);ENSMUSG00000022875(Kng1|K03898)	http://www.kegg.jp/kegg-bin/show_pathway?map=map05143&multi_query=K04519+%23FFFFFF,green%0d%0aK06241+%23FFFFFF,green%0d%0aK06527+%23FFFFFF,green%0d%0aK05858+%23FFFFFF,green%0d%0aK06494+%23FFFFFF,green%0d%0aK10161+%23FFFFFF,green%0d%0aK05405+%23FFFFFF,green%0d%0aK03898+%23FFFFFF,green%0d%0aK05425+%23FFFFFF,green	11/615	37/8618	0.297297
mmu04611	Platelet activation	Organismal Systems	Immune system	22	124	5.64694e-05	0.000580828	ENSMUSG00000026043(Col3a1|K19720);ENSMUSG00000048376(F2r|K03914);ENSMUSG00000042228(Lyn|K05854);ENSMUSG00000002699(Lcp2|K07361);ENSMUSG00000026786(Apbb1ip|K17704);ENSMUSG00000058715(Fcer1g|K07983);ENSMUSG00000020573(Pik3cg|K21289);ENSMUSG00000036353(P2ry12|K04298);ENSMUSG00000020901(Pik3r5|K21290);ENSMUSG00000033910(Gucy1a1|K12318);ENSMUSG00000039943(Plcb4|K05858);ENSMUSG00000052920(Prkg1|K07376)…	http://www.kegg.jp/kegg-bin/show_pathway?map=map04611&multi_query=K19720+%23FFFFFF,green%0d%0aK03914+%23FFFFFF,green%0d%0aK05854+%23FFFFFF,green%0d%0aK07361+%23FFFFFF,green%0d%0aK17704+%23FFFFFF,green%0d%0aK07983+%23FFFFFF,green%0d%0aK21289+%23FFFFFF,green%0d%0aK04298+%23FFFFFF,green%0d%0aK21290+%23FFFFFF,green%0d%0aK12318+%23FFFFFF,green%0d%0aK05858+%23FFFFFF,green%0d%0aK07376+%23FFFFFF,green%0d…	22/615	124/8618	0.177419
mmu05133	Pertussis	Human Diseases	Infectious disease: bacterial	16	76	7.14179e-05	0.000709254	ENSMUSG00000027398(Il1b|K04519);ENSMUSG00000033765(Calm4|K02183);ENSMUSG00000000290(Itgb2|K06464);ENSMUSG00000051439(Cd14|K04391);ENSMUSG00000000555(Itga5|K06484);ENSMUSG00000030786(Itgam|K06461);ENSMUSG00000032691(Nlrp3|K12800);ENSMUSG00000039005(Tlr4|K10160);ENSMUSG00000029371(Cxcl5|K05506);ENSMUSG00000056130(Ticam2|K05409);ENSMUSG00000025746(Il6|K05405);ENSMUSG00000026874(Hc|K03994);ENSMUSG000…	http://www.kegg.jp/kegg-bin/show_pathway?map=map05133&multi_query=K04519+%23FFFFFF,green%0d%0aK02183+%23FFFFFF,green%0d%0aK06464+%23FFFFFF,green%0d%0aK04391+%23FFFFFF,green%0d%0aK06484+%23FFFFFF,green%0d%0aK06461+%23FFFFFF,green%0d%0aK12800+%23FFFFFF,green%0d%0aK10160+%23FFFFFF,green%0d%0aK05506+%23FFFFFF,green%0d%0aK05409+%23FFFFFF,green%0d%0aK05405+%23FFFFFF,green%0d%0aK03994+%23FFFFFF,green%0d…	16/615	76/8618	0.210526
mmu04810	Regulation of actin cytoskeleton	Cellular Processes	Cell motility	32	219	7.49125e-05	0.00071916	ENSMUSG00000026193(Fn1|K05717);ENSMUSG00000029231(Pdgfra|K04363);ENSMUSG00000038668(Lpar1|K04289);ENSMUSG00000048376(F2r|K03914);ENSMUSG00000022488(Nckap1l|K05750);ENSMUSG00000000290(Itgb2|K06464);ENSMUSG00000027009(Itga4|K06483);ENSMUSG00000000555(Itga5|K06484);ENSMUSG00000030786(Itgam|K06461);ENSMUSG00000032006(Pdgfd|K05450);ENSMUSG00000039115(Itga9|K06585);ENSMUSG00000030830(Itgal|K05718);ENSM…	http://www.kegg.jp/kegg-bin/show_pathway?map=map04810&multi_query=K05717+%23FFFFFF,green%0d%0aK04363+%23FFFFFF,green%0d%0aK04289+%23FFFFFF,green%0d%0aK03914+%23FFFFFF,green%0d%0aK05750+%23FFFFFF,green%0d%0aK06464+%23FFFFFF,green%0d%0aK06483+%23FFFFFF,green%0d%0aK06484+%23FFFFFF,green%0d%0aK06461+%23FFFFFF,green%0d%0aK05450+%23FFFFFF,green%0d%0aK06585+%23FFFFFF,green%0d%0aK05718+%23FFFFFF,green%0d…	32/615	219/8618	0.146119
mmu05164	Influenza A	Human Diseases	Infectious disease: viral	27	173	8.7695e-05	0.000811486	ENSMUSG00000024810(Il33|K12967);ENSMUSG00000027398(Il1b|K04519);ENSMUSG00000032690(Oas2|K14216);ENSMUSG00000066800(Rnasel|K01165);ENSMUSG00000032661(Oas3|K14216);ENSMUSG00000033825(Tpsb2|K01340);ENSMUSG00000024789(Jak2|K04447);ENSMUSG00000052776(Oas1a|K14216);ENSMUSG00000024079(Eif2ak2|K16195);ENSMUSG00000035385(Ccl2|K14624);ENSMUSG00000022504(Ciita|K08060);ENSMUSG00000032691(Nlrp3|K12800);ENSMUS…	http://www.kegg.jp/kegg-bin/show_pathway?map=map05164&multi_query=K12967+%23FFFFFF,green%0d%0aK04519+%23FFFFFF,green%0d%0aK14216+%23FFFFFF,green%0d%0aK01165+%23FFFFFF,green%0d%0aK01340+%23FFFFFF,green%0d%0aK04447+%23FFFFFF,green%0d%0aK16195+%23FFFFFF,green%0d%0aK14624+%23FFFFFF,green%0d%0aK08060+%23FFFFFF,green%0d%0aK12800+%23FFFFFF,green%0d%0aK05404+%23FFFFFF,green%0d%0aK10160+%23FFFFFF,green%0d…	27/615	173/8618	0.156069
mmu05321	Inflammatory bowel disease	Human Diseases	Immune disease	14	62	9.01651e-05	0.000811486	ENSMUSG00000027398(Il1b|K04519);ENSMUSG00000032238(Rora|K08532);ENSMUSG00000021253(Tgfb3|K13377);ENSMUSG00000027995(Tlr2|K10159);ENSMUSG00000039005(Tlr4|K10160);ENSMUSG00000026068(Il18rap|K05174);ENSMUSG00000030745(Il21r|K05075);ENSMUSG00000055994(Nod2|K10165);ENSMUSG00000025746(Il6|K05405);ENSMUSG00000039521(Foxp3|K10163);ENSMUSG00000026070(Il18r1|K05173);ENSMUSG00000000791(Il12rb1|K05063);ENSMU…	http://www.kegg.jp/kegg-bin/show_pathway?map=map05321&multi_query=K04519+%23FFFFFF,green%0d%0aK08532+%23FFFFFF,green%0d%0aK13377+%23FFFFFF,green%0d%0aK10159+%23FFFFFF,green%0d%0aK10160+%23FFFFFF,green%0d%0aK05174+%23FFFFFF,green%0d%0aK05075+%23FFFFFF,green%0d%0aK10165+%23FFFFFF,green%0d%0aK05405+%23FFFFFF,green%0d%0aK10163+%23FFFFFF,green%0d%0aK05173+%23FFFFFF,green%0d%0aK05063+%23FFFFFF,green%0d…	14/615	62/8618	0.225806
mmu04668	TNF signaling pathway	Environmental Information Processing	Signal transduction	20	113	0.000125967	0.00109935	ENSMUSG00000043613(Mmp3|K01394);ENSMUSG00000027398(Il1b|K04519);ENSMUSG00000058427(Cxcl2|K05505);ENSMUSG00000017737(Mmp9|K01403);ENSMUSG00000027962(Vcam1|K06527);ENSMUSG00000035385(Ccl2|K14624);ENSMUSG00000078920(Ifi47|K17072);ENSMUSG00000012519(Mlkl|K08849);ENSMUSG00000058163(Gm5431|K17072);ENSMUSG00000032487(Ptgs2|K11987);ENSMUSG00000035352(Ccl12|K14624);ENSMUSG00000029371(Cxcl5|K05506);ENSMUSG…	http://www.kegg.jp/kegg-bin/show_pathway?map=map04668&multi_query=K01394+%23FFFFFF,green%0d%0aK04519+%23FFFFFF,green%0d%0aK05505+%23FFFFFF,green%0d%0aK01403+%23FFFFFF,green%0d%0aK06527+%23FFFFFF,green%0d%0aK14624+%23FFFFFF,green%0d%0aK17072+%23FFFFFF,green%0d%0aK08849+%23FFFFFF,green%0d%0aK11987+%23FFFFFF,green%0d%0aK05506+%23FFFFFF,green%0d%0aK06494+%23FFFFFF,green%0d%0aK09048+%23FFFFFF,green%0d…	20/615	113/8618	0.176991
mmu04510	Focal adhesion	Cellular Processes	Cellular community - eukaryotes	29	200	0.000184913	0.00156632	ENSMUSG00000023885(Thbs2|K04659);ENSMUSG00000048126(Col6a3|K06238);ENSMUSG00000026193(Fn1|K05717);ENSMUSG00000001119(Col6a1|K06238);ENSMUSG00000029231(Pdgfra|K04363);ENSMUSG00000020053(Igf1|K05459);ENSMUSG00000019846(Lama4|K06241);ENSMUSG00000020241(Col6a2|K06238);ENSMUSG00000029304(Spp1|K06250);ENSMUSG00000026725(Tnn|K06252);ENSMUSG00000025860(Xiap|K04725);ENSMUSG00000000058(Cav2|K12958);ENSMUSG…	http://www.kegg.jp/kegg-bin/show_pathway?map=map04510&multi_query=K04659+%23FFFFFF,green%0d%0aK06238+%23FFFFFF,green%0d%0aK05717+%23FFFFFF,green%0d%0aK04363+%23FFFFFF,green%0d%0aK05459+%23FFFFFF,green%0d%0aK06241+%23FFFFFF,green%0d%0aK06250+%23FFFFFF,green%0d%0aK06252+%23FFFFFF,green%0d%0aK04725+%23FFFFFF,green%0d%0aK12958+%23FFFFFF,green%0d%0aK06249+%23FFFFFF,green%0d%0aK06483+%23FFFFFF,green%0d…	29/615	200/8618	0.145
mmu04080	Neuroactive ligand-receptor interaction	Environmental Information Processing	Signaling molecules and interaction	45	372	0.000299689	0.00246601	ENSMUSG00000037010(Apln|K05225);ENSMUSG00000057722(Lepr|K05062);ENSMUSG00000040552(C3ar1|K04009);ENSMUSG00000038668(Lpar1|K04289);ENSMUSG00000059588(Calcrl|K04577);ENSMUSG00000048376(F2r|K03914);ENSMUSG00000028036(Ptgfr|K04262);ENSMUSG00000030790(Adm|K12333);ENSMUSG00000052821(Cysltr1|K04322);ENSMUSG00000001986(Gria3|K05199);ENSMUSG00000075605(Slurp2|K23682);ENSMUSG00000054293(P2ry10b|K04274);ENS…	http://www.kegg.jp/kegg-bin/show_pathway?map=map04080&multi_query=K05225+%23FFFFFF,green%0d%0aK05062+%23FFFFFF,green%0d%0aK04009+%23FFFFFF,green%0d%0aK04289+%23FFFFFF,green%0d%0aK04577+%23FFFFFF,green%0d%0aK03914+%23FFFFFF,green%0d%0aK04262+%23FFFFFF,green%0d%0aK12333+%23FFFFFF,green%0d%0aK04322+%23FFFFFF,green%0d%0aK05199+%23FFFFFF,green%0d%0aK23682+%23FFFFFF,green%0d%0aK04274+%23FFFFFF,green%0d…	45/615	372/8618	0.120968
mmu05142	Chagas disease	Human Diseases	Infectious disease: parasitic	18	103	0.000318937	0.0025515	ENSMUSG00000037411(Serpine1|K03982);ENSMUSG00000027398(Il1b|K04519);ENSMUSG00000035385(Ccl2|K14624);ENSMUSG00000021253(Tgfb3|K13377);ENSMUSG00000027995(Tlr2|K10159);ENSMUSG00000039005(Tlr4|K10160);ENSMUSG00000035352(Ccl12|K14624);ENSMUSG00000039943(Plcb4|K05858);ENSMUSG00000051498(Tlr6|K10169);ENSMUSG00000045322(Tlr9|K10161);ENSMUSG00000040061(Plcb2|K05858);ENSMUSG00000000982(Ccl3|K05408);ENSMUSG…	http://www.kegg.jp/kegg-bin/show_pathway?map=map05142&multi_query=K03982+%23FFFFFF,green%0d%0aK04519+%23FFFFFF,green%0d%0aK14624+%23FFFFFF,green%0d%0aK13377+%23FFFFFF,green%0d%0aK10159+%23FFFFFF,green%0d%0aK10160+%23FFFFFF,green%0d%0aK05858+%23FFFFFF,green%0d%0aK10169+%23FFFFFF,green%0d%0aK10161+%23FFFFFF,green%0d%0aK05408+%23FFFFFF,green%0d%0aK05405+%23FFFFFF,green%0d%0aK13241+%23FFFFFF,green%0d…	18/615	103/8618	0.174757
mmu05167	Kaposi sarcoma-associated herpesvirus infection	Human Diseases	Infectious disease: viral	30	217	0.000336684	0.00256769	ENSMUSG00000079227(Ccr5|K04180);ENSMUSG00000033765(Calm4|K02183);ENSMUSG00000025804(Ccr1|K04176);ENSMUSG00000058427(Cxcl2|K05505);ENSMUSG00000042228(Lyn|K05854);ENSMUSG00000032766(Gng11|K04546);ENSMUSG00000024789(Jak2|K04447);ENSMUSG00000024079(Eif2ak2|K16195);ENSMUSG00000023411(Nfatc4|K17334);ENSMUSG00000037225(Fgf2|K18497);ENSMUSG00000016206(H2-M3|K06751);ENSMUSG00000043004(Gng2|K07826);ENSMUSG…	http://www.kegg.jp/kegg-bin/show_pathway?map=map05167&multi_query=K04180+%23FFFFFF,green%0d%0aK02183+%23FFFFFF,green%0d%0aK04176+%23FFFFFF,green%0d%0aK05505+%23FFFFFF,green%0d%0aK05854+%23FFFFFF,green%0d%0aK04546+%23FFFFFF,green%0d%0aK04447+%23FFFFFF,green%0d%0aK16195+%23FFFFFF,green%0d%0aK17334+%23FFFFFF,green%0d%0aK18497+%23FFFFFF,green%0d%0aK06751+%23FFFFFF,green%0d%0aK07826+%23FFFFFF,green%0d…	30/615	217/8618	0.138249
mmu04072	Phospholipase D signaling pathway	Environmental Information Processing	Signal transduction	23	149	0.000338793	0.00256769	ENSMUSG00000029231(Pdgfra|K04363);ENSMUSG00000038668(Lpar1|K04289);ENSMUSG00000019966(Kitl|K05461);ENSMUSG00000048376(F2r|K03914);ENSMUSG00000018008(Cyth4|K18441);ENSMUSG00000032006(Pdgfd|K05450);ENSMUSG00000026180(Cxcr2|K05050);ENSMUSG00000028036(Ptgfr|K04262);ENSMUSG00000058715(Fcer1g|K07983);ENSMUSG00000028019(Pdgfc|K05450);ENSMUSG00000005339(Fcer1a|K08089);ENSMUSG00000020573(Pik3cg|K21289);EN…	http://www.kegg.jp/kegg-bin/show_pathway?map=map04072&multi_query=K04363+%23FFFFFF,green%0d%0aK04289+%23FFFFFF,green%0d%0aK05461+%23FFFFFF,green%0d%0aK03914+%23FFFFFF,green%0d%0aK18441+%23FFFFFF,green%0d%0aK05450+%23FFFFFF,green%0d%0aK05050+%23FFFFFF,green%0d%0aK04262+%23FFFFFF,green%0d%0aK07983+%23FFFFFF,green%0d%0aK08089+%23FFFFFF,green%0d%0aK21289+%23FFFFFF,green%0d%0aK21290+%23FFFFFF,green%0d…	23/615	149/8618	0.154362
mmu04014	Ras signaling pathway	Environmental Information Processing	Signal transduction	31	232	0.000492177	0.00363454	ENSMUSG00000033765(Calm4|K02183);ENSMUSG00000029231(Pdgfra|K04363);ENSMUSG00000020053(Igf1|K05459);ENSMUSG00000002847(Pla1a|K13618);ENSMUSG00000019966(Kitl|K05461);ENSMUSG00000032766(Gng11|K04546);ENSMUSG00000020357(Flt4|K05097);ENSMUSG00000032006(Pdgfd|K05450);ENSMUSG00000037225(Fgf2|K18497);ENSMUSG00000043004(Gng2|K07826);ENSMUSG00000028019(Pdgfc|K05450);ENSMUSG00000033220(Rac2|K07860);ENSMUSG0…	http://www.kegg.jp/kegg-bin/show_pathway?map=map04014&multi_query=K02183+%23FFFFFF,green%0d%0aK04363+%23FFFFFF,green%0d%0aK05459+%23FFFFFF,green%0d%0aK13618+%23FFFFFF,green%0d%0aK05461+%23FFFFFF,green%0d%0aK04546+%23FFFFFF,green%0d%0aK05097+%23FFFFFF,green%0d%0aK05450+%23FFFFFF,green%0d%0aK18497+%23FFFFFF,green%0d%0aK07826+%23FFFFFF,green%0d%0aK07860+%23FFFFFF,green%0d%0aK05466+%23FFFFFF,green%0d…	31/615	232/8618	0.133621
mmu05410	Hypertrophic cardiomyopathy	Human Diseases	Cardiovascular disease	16	91	0.000630585	0.00454021	ENSMUSG00000020053(Igf1|K05459);ENSMUSG00000027009(Itga4|K06483);ENSMUSG00000000555(Itga5|K06484);ENSMUSG00000054640(Slc8a1|K05849);ENSMUSG00000040118(Cacna2d1|K04858);ENSMUSG00000039115(Itga9|K06585);ENSMUSG00000021253(Tgfb3|K13377);ENSMUSG00000042284(Itga1|K06480);ENSMUSG00000025321(Itgb8|K06591);ENSMUSG00000001281(Itgb7|K06590);ENSMUSG00000015968(Cacna1d|K04851);ENSMUSG00000025746(Il6|K05405);…	http://www.kegg.jp/kegg-bin/show_pathway?map=map05410&multi_query=K05459+%23FFFFFF,green%0d%0aK06483+%23FFFFFF,green%0d%0aK06484+%23FFFFFF,green%0d%0aK05849+%23FFFFFF,green%0d%0aK04858+%23FFFFFF,green%0d%0aK06585+%23FFFFFF,green%0d%0aK13377+%23FFFFFF,green%0d%0aK06480+%23FFFFFF,green%0d%0aK06591+%23FFFFFF,green%0d%0aK06590+%23FFFFFF,green%0d%0aK04851+%23FFFFFF,green%0d%0aK05405+%23FFFFFF,green%0d…	16/615	91/8618	0.175824
mmu05340	Primary immunodeficiency	Human Diseases	Immune disease	9	36	0.000742103	0.00521282	ENSMUSG00000026395(Ptprc|K06478);ENSMUSG00000023274(Cd4|K06454);ENSMUSG00000022504(Ciita|K08060);ENSMUSG00000010142(Tnfrsf13b|K05150);ENSMUSG00000003882(Il7r|K05072);ENSMUSG00000031264(Btk|K07370);ENSMUSG00000026009(Icos|K06713);ENSMUSG00000017652(Cd40|K03160);ENSMUSG00000026117(Zap70|K07360)	http://www.kegg.jp/kegg-bin/show_pathway?map=map05340&multi_query=K06478+%23FFFFFF,green%0d%0aK06454+%23FFFFFF,green%0d%0aK08060+%23FFFFFF,green%0d%0aK05150+%23FFFFFF,green%0d%0aK05072+%23FFFFFF,green%0d%0aK07370+%23FFFFFF,green%0d%0aK06713+%23FFFFFF,green%0d%0aK03160+%23FFFFFF,green%0d%0aK07360+%23FFFFFF,green	9/615	36/8618	0.25
mmu04010	MAPK signaling pathway	Environmental Information Processing	Signal transduction	36	294	0.000950437	0.00651728	ENSMUSG00000027398(Il1b|K04519);ENSMUSG00000029231(Pdgfra|K04363);ENSMUSG00000020053(Igf1|K05459);ENSMUSG00000005583(Mef2c|K04454);ENSMUSG00000019966(Kitl|K05461);ENSMUSG00000051439(Cd14|K04391);ENSMUSG00000024383(Map3k2|K04420);ENSMUSG00000020357(Flt4|K05097);ENSMUSG00000040118(Cacna2d1|K04858);ENSMUSG00000032006(Pdgfd|K05450);ENSMUSG00000021253(Tgfb3|K13377);ENSMUSG00000004110(Cacna1e|K04852);E…	http://www.kegg.jp/kegg-bin/show_pathway?map=map04010&multi_query=K04519+%23FFFFFF,green%0d%0aK04363+%23FFFFFF,green%0d%0aK05459+%23FFFFFF,green%0d%0aK04454+%23FFFFFF,green%0d%0aK05461+%23FFFFFF,green%0d%0aK04391+%23FFFFFF,green%0d%0aK04420+%23FFFFFF,green%0d%0aK05097+%23FFFFFF,green%0d%0aK04858+%23FFFFFF,green%0d%0aK05450+%23FFFFFF,green%0d%0aK13377+%23FFFFFF,green%0d%0aK04852+%23FFFFFF,green%0d…	36/615	294/8618	0.122449
mmu04650	Natural killer cell mediated cytotoxicity	Organismal Systems	Immune system	21	141	0.000977233	0.00654519	ENSMUSG00000000290(Itgb2|K06464);ENSMUSG00000002699(Lcp2|K07361);ENSMUSG00000030830(Itgal|K05718);ENSMUSG00000058715(Fcer1g|K07983);ENSMUSG00000059089(Fcgr4|K06463);ENSMUSG00000034116(Vav1|K05730);ENSMUSG00000016206(H2-M3|K06751);ENSMUSG00000033220(Rac2|K07860);ENSMUSG00000015355(Cd48|K06479);ENSMUSG00000039304(Tnfsf10|K04721);ENSMUSG00000067201(H2-M9|K06751);ENSMUSG00000079685(Ulbp1|K07986);ENSM…	http://www.kegg.jp/kegg-bin/show_pathway?map=map04650&multi_query=K06464+%23FFFFFF,green%0d%0aK07361+%23FFFFFF,green%0d%0aK05718+%23FFFFFF,green%0d%0aK07983+%23FFFFFF,green%0d%0aK06463+%23FFFFFF,green%0d%0aK05730+%23FFFFFF,green%0d%0aK06751+%23FFFFFF,green%0d%0aK07860+%23FFFFFF,green%0d%0aK06479+%23FFFFFF,green%0d%0aK04721+%23FFFFFF,green%0d%0aK07986+%23FFFFFF,green%0d%0aK06728+%23FFFFFF,green%0d…	21/615	141/8618	0.148936
mmu05171	Coronavirus disease - COVID-19	Human Diseases	Infectious disease: viral	30	235	0.00127944	0.0083745	ENSMUSG00000015340(Cybb|K21421);ENSMUSG00000043613(Mmp3|K01394);ENSMUSG00000027398(Il1b|K04519);ENSMUSG00000025810(Nrp1|K06724);ENSMUSG00000040552(C3ar1|K04009);ENSMUSG00000032690(Oas2|K14216);ENSMUSG00000032661(Oas3|K14216);ENSMUSG00000052776(Oas1a|K14216);ENSMUSG00000024079(Eif2ak2|K16195);ENSMUSG00000035385(Ccl2|K14624);ENSMUSG00000032691(Nlrp3|K12800);ENSMUSG00000044583(Tlr7|K05404);ENSMUSG00…	http://www.kegg.jp/kegg-bin/show_pathway?map=map05171&multi_query=K21421+%23FFFFFF,green%0d%0aK01394+%23FFFFFF,green%0d%0aK04519+%23FFFFFF,green%0d%0aK06724+%23FFFFFF,green%0d%0aK04009+%23FFFFFF,green%0d%0aK14216+%23FFFFFF,green%0d%0aK16195+%23FFFFFF,green%0d%0aK14624+%23FFFFFF,green%0d%0aK12800+%23FFFFFF,green%0d%0aK05404+%23FFFFFF,green%0d%0aK10159+%23FFFFFF,green%0d%0aK10160+%23FFFFFF,green%0d…	30/615	235/8618	0.12766
mmu05162	Measles	Human Diseases	Infectious disease: viral	21	146	0.00153562	0.00982794	ENSMUSG00000027398(Il1b|K04519);ENSMUSG00000026656(Fcgr2b|K12560);ENSMUSG00000032690(Oas2|K14216);ENSMUSG00000032661(Oas3|K14216);ENSMUSG00000052776(Oas1a|K14216);ENSMUSG00000024079(Eif2ak2|K16195);ENSMUSG00000044583(Tlr7|K05404);ENSMUSG00000027995(Tlr2|K10159);ENSMUSG00000039005(Tlr4|K10160);ENSMUSG00000000386(Mx1|K14754);ENSMUSG00000066861(Oas1g|K14216);ENSMUSG00000045322(Tlr9|K10161);ENSMUSG00…	http://www.kegg.jp/kegg-bin/show_pathway?map=map05162&multi_query=K04519+%23FFFFFF,green%0d%0aK12560+%23FFFFFF,green%0d%0aK14216+%23FFFFFF,green%0d%0aK16195+%23FFFFFF,green%0d%0aK05404+%23FFFFFF,green%0d%0aK10159+%23FFFFFF,green%0d%0aK10160+%23FFFFFF,green%0d%0aK14754+%23FFFFFF,green%0d%0aK10161+%23FFFFFF,green%0d%0aK05405+%23FFFFFF,green%0d%0aK05068+%23FFFFFF,green%0d%0aK06626+%23FFFFFF,green%0d…	21/615	146/8618	0.143836
mmu05200	Pathways in cancer	Human Diseases	Cancer: overview	57	542	0.0017448	0.010924	ENSMUSG00000026193(Fn1|K05717);ENSMUSG00000033765(Calm4|K02183);ENSMUSG00000029231(Pdgfra|K04363);ENSMUSG00000020053(Igf1|K05459);ENSMUSG00000019846(Lama4|K06241);ENSMUSG00000025860(Xiap|K04725);ENSMUSG00000028859(Csf3r|K05061);ENSMUSG00000038668(Lpar1|K04289);ENSMUSG00000019966(Kitl|K05461);ENSMUSG00000032348(Gsta4|K00799);ENSMUSG00000017057(Il13ra1|K05076);ENSMUSG00000048376(F2r|K03914);ENSMUSG…	http://www.kegg.jp/kegg-bin/show_pathway?map=map05200&multi_query=K05717+%23FFFFFF,green%0d%0aK02183+%23FFFFFF,green%0d%0aK04363+%23FFFFFF,green%0d%0aK05459+%23FFFFFF,green%0d%0aK06241+%23FFFFFF,green%0d%0aK04725+%23FFFFFF,green%0d%0aK05061+%23FFFFFF,green%0d%0aK04289+%23FFFFFF,green%0d%0aK05461+%23FFFFFF,green%0d%0aK00799+%23FFFFFF,green%0d%0aK05076+%23FFFFFF,green%0d%0aK03914+%23FFFFFF,green%0d…	57/615	542/8618	0.105166
mmu05168	Herpes simplex virus 1 infection	Human Diseases	Infectious disease: viral	48	441	0.00199144	0.0122029	ENSMUSG00000027398(Il1b|K04519);ENSMUSG00000002266(Zim1|K09228);ENSMUSG00000026222(Sp100|K15413);ENSMUSG00000032690(Oas2|K14216);ENSMUSG00000066800(Rnasel|K01165);ENSMUSG00000000555(Itga5|K06484);ENSMUSG00000032661(Oas3|K14216);ENSMUSG00000046718(Bst2|K06731);ENSMUSG00000024789(Jak2|K04447);ENSMUSG00000052776(Oas1a|K14216);ENSMUSG00000024079(Eif2ak2|K16195);ENSMUSG00000035385(Ccl2|K14624);ENSMUSG…	http://www.kegg.jp/kegg-bin/show_pathway?map=map05168&multi_query=K04519+%23FFFFFF,green%0d%0aK09228+%23FFFFFF,green%0d%0aK15413+%23FFFFFF,green%0d%0aK14216+%23FFFFFF,green%0d%0aK01165+%23FFFFFF,green%0d%0aK06484+%23FFFFFF,green%0d%0aK06731+%23FFFFFF,green%0d%0aK04447+%23FFFFFF,green%0d%0aK16195+%23FFFFFF,green%0d%0aK14624+%23FFFFFF,green%0d%0aK10159+%23FFFFFF,green%0d%0aK06751+%23FFFFFF,green%0d…	48/615	441/8618	0.108844
mmu04970	Salivary secretion	Organismal Systems	Digestive system	14	83	0.00204073	0.0122444	ENSMUSG00000069516(Lyz2|K13915);ENSMUSG00000033765(Calm4|K02183);ENSMUSG00000029084(Cd38|K01242);ENSMUSG00000029082(Bst1|K18152);ENSMUSG00000033910(Gucy1a1|K12318);ENSMUSG00000039943(Plcb4|K05858);ENSMUSG00000052920(Prkg1|K07376);ENSMUSG00000028005(Gucy1b1|K12319);ENSMUSG00000040907(Atp1a3|K01539);ENSMUSG00000040061(Plcb2|K05858);ENSMUSG00000054342(Kcnn4|K04945);ENSMUSG00000044217(Aqp5|K09867);EN…	http://www.kegg.jp/kegg-bin/show_pathway?map=map04970&multi_query=K13915+%23FFFFFF,green%0d%0aK02183+%23FFFFFF,green%0d%0aK01242+%23FFFFFF,green%0d%0aK18152+%23FFFFFF,green%0d%0aK12318+%23FFFFFF,green%0d%0aK05858+%23FFFFFF,green%0d%0aK07376+%23FFFFFF,green%0d%0aK12319+%23FFFFFF,green%0d%0aK01539+%23FFFFFF,green%0d%0aK04945+%23FFFFFF,green%0d%0aK09867+%23FFFFFF,green%0d%0aK04131+%23FFFFFF,green%0d…	14/615	83/8618	0.168675
mmu05414	Dilated cardiomyopathy	Human Diseases	Cardiovascular disease	15	94	0.00252687	0.0148518	ENSMUSG00000020053(Igf1|K05459);ENSMUSG00000027009(Itga4|K06483);ENSMUSG00000000555(Itga5|K06484);ENSMUSG00000054640(Slc8a1|K05849);ENSMUSG00000040118(Cacna2d1|K04858);ENSMUSG00000039115(Itga9|K06585);ENSMUSG00000021253(Tgfb3|K13377);ENSMUSG00000042284(Itga1|K06480);ENSMUSG00000025321(Itgb8|K06591);ENSMUSG00000001281(Itgb7|K06590);ENSMUSG00000015968(Cacna1d|K04851);ENSMUSG00000068614(Actc1|K12314…	http://www.kegg.jp/kegg-bin/show_pathway?map=map05414&multi_query=K05459+%23FFFFFF,green%0d%0aK06483+%23FFFFFF,green%0d%0aK06484+%23FFFFFF,green%0d%0aK05849+%23FFFFFF,green%0d%0aK04858+%23FFFFFF,green%0d%0aK06585+%23FFFFFF,green%0d%0aK13377+%23FFFFFF,green%0d%0aK06480+%23FFFFFF,green%0d%0aK06591+%23FFFFFF,green%0d%0aK06590+%23FFFFFF,green%0d%0aK04851+%23FFFFFF,green%0d%0aK12314+%23FFFFFF,green%0d…	15/615	94/8618	0.159574
mmu04630	JAK-STAT signaling pathway	Environmental Information Processing	Signal transduction	22	167	0.0037031	0.0213299	ENSMUSG00000029231(Pdgfra|K04363);ENSMUSG00000057722(Lepr|K05062);ENSMUSG00000028859(Csf3r|K05061);ENSMUSG00000017057(Il13ra1|K05076);ENSMUSG00000024789(Jak2|K04447);ENSMUSG00000003882(Il7r|K05072);ENSMUSG00000030745(Il21r|K05075);ENSMUSG00000020027(Socs2|K04695);ENSMUSG00000025746(Il6|K05405);ENSMUSG00000026770(Il2ra|K05068);ENSMUSG00000058755(Osm|K05418);ENSMUSG00000031289(Il13ra2|K05077);ENSMU…	http://www.kegg.jp/kegg-bin/show_pathway?map=map04630&multi_query=K04363+%23FFFFFF,green%0d%0aK05062+%23FFFFFF,green%0d%0aK05061+%23FFFFFF,green%0d%0aK05076+%23FFFFFF,green%0d%0aK04447+%23FFFFFF,green%0d%0aK05072+%23FFFFFF,green%0d%0aK05075+%23FFFFFF,green%0d%0aK04695+%23FFFFFF,green%0d%0aK05405+%23FFFFFF,green%0d%0aK05068+%23FFFFFF,green%0d%0aK05418+%23FFFFFF,green%0d%0aK05077+%23FFFFFF,green%0d…	22/615	167/8618	0.131737
mmu05145	Toxoplasmosis	Human Diseases	Infectious disease: parasitic	16	109	0.00436975	0.0246763	ENSMUSG00000079227(Ccr5|K04180);ENSMUSG00000019846(Lama4|K06241);ENSMUSG00000025860(Xiap|K04725);ENSMUSG00000046879(Irgm1|K14139);ENSMUSG00000024789(Jak2|K04447);ENSMUSG00000021253(Tgfb3|K13377);ENSMUSG00000022504(Ciita|K08060);ENSMUSG00000027995(Tlr2|K10159);ENSMUSG00000039005(Tlr4|K10160);ENSMUSG00000020573(Pik3cg|K21289);ENSMUSG00000020901(Pik3r5|K21290);ENSMUSG00000017652(Cd40|K03160);ENSMUSG…	http://www.kegg.jp/kegg-bin/show_pathway?map=map05145&multi_query=K04180+%23FFFFFF,green%0d%0aK06241+%23FFFFFF,green%0d%0aK04725+%23FFFFFF,green%0d%0aK14139+%23FFFFFF,green%0d%0aK04447+%23FFFFFF,green%0d%0aK13377+%23FFFFFF,green%0d%0aK08060+%23FFFFFF,green%0d%0aK10159+%23FFFFFF,green%0d%0aK10160+%23FFFFFF,green%0d%0aK21289+%23FFFFFF,green%0d%0aK21290+%23FFFFFF,green%0d%0aK03160+%23FFFFFF,green%0d…	16/615	109/8618	0.146789
mmu04929	GnRH secretion	Organismal Systems	Endocrine system	11	63	0.00454985	0.0251992	ENSMUSG00000029304(Spp1|K06250);ENSMUSG00000020866(Cacna1g|K04854);ENSMUSG00000039943(Plcb4|K05858);ENSMUSG00000015968(Cacna1d|K04851);ENSMUSG00000040061(Plcb2|K05858);ENSMUSG00000054342(Kcnn4|K04945);ENSMUSG00000032839(Trpc1|K04964);ENSMUSG00000000794(Kcnn3|K04944);ENSMUSG00000015812(Gnrh1|K05252);ENSMUSG00000021730(Hcn1|K04954);ENSMUSG00000053647(Gper1|K04246)	http://www.kegg.jp/kegg-bin/show_pathway?map=map04929&multi_query=K06250+%23FFFFFF,green%0d%0aK04854+%23FFFFFF,green%0d%0aK05858+%23FFFFFF,green%0d%0aK04851+%23FFFFFF,green%0d%0aK04945+%23FFFFFF,green%0d%0aK04964+%23FFFFFF,green%0d%0aK04944+%23FFFFFF,green%0d%0aK05252+%23FFFFFF,green%0d%0aK04954+%23FFFFFF,green%0d%0aK04246+%23FFFFFF,green	11/615	63/8618	0.174603
mmu04933	AGE-RAGE signaling pathway in diabetic complications	Human Diseases	Endocrine and metabolic disease	15	101	0.0050955	0.0276888	ENSMUSG00000026043(Col3a1|K19720);ENSMUSG00000015340(Cybb|K21421);ENSMUSG00000037411(Serpine1|K03982);ENSMUSG00000027398(Il1b|K04519);ENSMUSG00000026193(Fn1|K05717);ENSMUSG00000030562(Nox4|K21423);ENSMUSG00000024789(Jak2|K04447);ENSMUSG00000027962(Vcam1|K06527);ENSMUSG00000035385(Ccl2|K14624);ENSMUSG00000021253(Tgfb3|K13377);ENSMUSG00000035352(Ccl12|K14624);ENSMUSG00000039943(Plcb4|K05858);ENSMUS…	http://www.kegg.jp/kegg-bin/show_pathway?map=map04933&multi_query=K19720+%23FFFFFF,green%0d%0aK21421+%23FFFFFF,green%0d%0aK03982+%23FFFFFF,green%0d%0aK04519+%23FFFFFF,green%0d%0aK05717+%23FFFFFF,green%0d%0aK21423+%23FFFFFF,green%0d%0aK04447+%23FFFFFF,green%0d%0aK06527+%23FFFFFF,green%0d%0aK14624+%23FFFFFF,green%0d%0aK13377+%23FFFFFF,green%0d%0aK05858+%23FFFFFF,green%0d%0aK06494+%23FFFFFF,green%0d…	15/615	101/8618	0.148515
mmu05332	Graft-versus-host disease	Human Diseases	Immune disease	10	56	0.00568312	0.0299316	ENSMUSG00000027398(Il1b|K04519);ENSMUSG00000016206(H2-M3|K06751);ENSMUSG00000022901(Cd86|K05413);ENSMUSG00000067201(H2-M9|K06751);ENSMUSG00000075122(Cd80|K05412);ENSMUSG00000030165(Klrd1|K06516);ENSMUSG00000025746(Il6|K05405);ENSMUSG00000067235(H2-Q10|K06751);ENSMUSG00000026012(Cd28|K06470);ENSMUSG00000067341(H2-Eb2|K06752)	http://www.kegg.jp/kegg-bin/show_pathway?map=map05332&multi_query=K04519+%23FFFFFF,green%0d%0aK06751+%23FFFFFF,green%0d%0aK05413+%23FFFFFF,green%0d%0aK05412+%23FFFFFF,green%0d%0aK06516+%23FFFFFF,green%0d%0aK05405+%23FFFFFF,green%0d%0aK06470+%23FFFFFF,green%0d%0aK06752+%23FFFFFF,green	10/615	56/8618	0.178571
mmu04625	C-type lectin receptor signaling pathway	Organismal Systems	Immune system	16	112	0.0057161	0.0299316	ENSMUSG00000027398(Il1b|K04519);ENSMUSG00000033765(Calm4|K02183);ENSMUSG00000018819(Lsp1|K14957);ENSMUSG00000079293(Clec7a|K10074);ENSMUSG00000023349(Clec4n|K17514);ENSMUSG00000030144(Clec4d|K10058);ENSMUSG00000023411(Nfatc4|K17334);ENSMUSG00000032691(Nlrp3|K12800);ENSMUSG00000058715(Fcer1g|K07983);ENSMUSG00000032487(Ptgs2|K11987);ENSMUSG00000030142(Clec4e|K10059);ENSMUSG00000025746(Il6|K05405);E…	http://www.kegg.jp/kegg-bin/show_pathway?map=map04625&multi_query=K04519+%23FFFFFF,green%0d%0aK02183+%23FFFFFF,green%0d%0aK14957+%23FFFFFF,green%0d%0aK10074+%23FFFFFF,green%0d%0aK17514+%23FFFFFF,green%0d%0aK10058+%23FFFFFF,green%0d%0aK17334+%23FFFFFF,green%0d%0aK12800+%23FFFFFF,green%0d%0aK07983+%23FFFFFF,green%0d%0aK11987+%23FFFFFF,green%0d%0aK10059+%23FFFFFF,green%0d%0aK05405+%23FFFFFF,green%0d…	16/615	112/8618	0.142857
mmu04664	Fc epsilon RI signaling pathway	Organismal Systems	Immune system	11	66	0.00653778	0.0336229	ENSMUSG00000042228(Lyn|K05854);ENSMUSG00000002699(Lcp2|K07361);ENSMUSG00000026288(Inpp5d|K03084);ENSMUSG00000058715(Fcer1g|K07983);ENSMUSG00000034116(Vav1|K05730);ENSMUSG00000005339(Fcer1a|K08089);ENSMUSG00000033220(Rac2|K07860);ENSMUSG00000031264(Btk|K07370);ENSMUSG00000033847(Pla2g4c|K16342);ENSMUSG00000024680(Ms4a2|K08090);ENSMUSG00000070719(Pla2g4d|K16342)	http://www.kegg.jp/kegg-bin/show_pathway?map=map04664&multi_query=K05854+%23FFFFFF,green%0d%0aK07361+%23FFFFFF,green%0d%0aK03084+%23FFFFFF,green%0d%0aK07983+%23FFFFFF,green%0d%0aK05730+%23FFFFFF,green%0d%0aK08089+%23FFFFFF,green%0d%0aK07860+%23FFFFFF,green%0d%0aK07370+%23FFFFFF,green%0d%0aK16342+%23FFFFFF,green%0d%0aK08090+%23FFFFFF,green	11/615	66/8618	0.166667
mmu04540	Gap junction	Cellular Processes	Cellular community - eukaryotes	13	86	0.00759309	0.0383651	ENSMUSG00000029231(Pdgfra|K04363);ENSMUSG00000038668(Lpar1|K04289);ENSMUSG00000024383(Map3k2|K04420);ENSMUSG00000032006(Pdgfd|K05450);ENSMUSG00000028019(Pdgfc|K05450);ENSMUSG00000033910(Gucy1a1|K12318);ENSMUSG00000039943(Plcb4|K05858);ENSMUSG00000052920(Prkg1|K07376);ENSMUSG00000028005(Gucy1b1|K12319);ENSMUSG00000034997(Htr2a|K04157);ENSMUSG00000040061(Plcb2|K05858);ENSMUSG00000062591(Tubb4a|K073…	http://www.kegg.jp/kegg-bin/show_pathway?map=map04540&multi_query=K04363+%23FFFFFF,green%0d%0aK04289+%23FFFFFF,green%0d%0aK04420+%23FFFFFF,green%0d%0aK05450+%23FFFFFF,green%0d%0aK12318+%23FFFFFF,green%0d%0aK05858+%23FFFFFF,green%0d%0aK07376+%23FFFFFF,green%0d%0aK12319+%23FFFFFF,green%0d%0aK04157+%23FFFFFF,green%0d%0aK07375+%23FFFFFF,green	13/615	86/8618	0.151163
mmu05202	Transcriptional misregulation in cancer	Human Diseases	Cancer: overview	25	212	0.00874122	0.0434047	ENSMUSG00000043613(Mmp3|K01394);ENSMUSG00000020053(Igf1|K05459);ENSMUSG00000005583(Mef2c|K04454);ENSMUSG00000015947(Fcgr1|K06498);ENSMUSG00000017737(Mmp9|K01403);ENSMUSG00000048251(Bcl11b|K22046);ENSMUSG00000024238(Zeb1|K09299);ENSMUSG00000051439(Cd14|K04391);ENSMUSG00000030786(Itgam|K06461);ENSMUSG00000016087(Fli1|K09436);ENSMUSG00000021065(Fut8|K00717);ENSMUSG00000006586(Runx1t1|K10053);ENSMUSG…	http://www.kegg.jp/kegg-bin/show_pathway?map=map05202&multi_query=K01394+%23FFFFFF,green%0d%0aK05459+%23FFFFFF,green%0d%0aK04454+%23FFFFFF,green%0d%0aK06498+%23FFFFFF,green%0d%0aK01403+%23FFFFFF,green%0d%0aK22046+%23FFFFFF,green%0d%0aK09299+%23FFFFFF,green%0d%0aK04391+%23FFFFFF,green%0d%0aK06461+%23FFFFFF,green%0d%0aK09436+%23FFFFFF,green%0d%0aK00717+%23FFFFFF,green%0d%0aK10053+%23FFFFFF,green%0d…	25/615	212/8618	0.117925
mmu04730	Long-term depression	Organismal Systems	Nervous system	10	60	0.00931494	0.0450702	ENSMUSG00000020053(Igf1|K05459);ENSMUSG00000042228(Lyn|K05854);ENSMUSG00000033910(Gucy1a1|K12318);ENSMUSG00000001986(Gria3|K05199);ENSMUSG00000039943(Plcb4|K05858);ENSMUSG00000052920(Prkg1|K07376);ENSMUSG00000028005(Gucy1b1|K12319);ENSMUSG00000040061(Plcb2|K05858);ENSMUSG00000033847(Pla2g4c|K16342);ENSMUSG00000070719(Pla2g4d|K16342)	http://www.kegg.jp/kegg-bin/show_pathway?map=map04730&multi_query=K05459+%23FFFFFF,green%0d%0aK05854+%23FFFFFF,green%0d%0aK12318+%23FFFFFF,green%0d%0aK05199+%23FFFFFF,green%0d%0aK05858+%23FFFFFF,green%0d%0aK07376+%23FFFFFF,green%0d%0aK12319+%23FFFFFF,green%0d%0aK16342+%23FFFFFF,green	10/615	60/8618	0.166667
mmu04022	cGMP-PKG signaling pathway	Environmental Information Processing	Signal transduction	21	170	0.00938962	0.0450702	ENSMUSG00000033765(Calm4|K02183);ENSMUSG00000005583(Mef2c|K04454);ENSMUSG00000041741(Pde3a|K19021);ENSMUSG00000054640(Slc8a1|K05849);ENSMUSG00000023411(Nfatc4|K17334);ENSMUSG00000020573(Pik3cg|K21289);ENSMUSG00000020901(Pik3r5|K21290);ENSMUSG00000033910(Gucy1a1|K12318);ENSMUSG00000053965(Pde5a|K13762);ENSMUSG00000039943(Plcb4|K05858);ENSMUSG00000015968(Cacna1d|K04851);ENSMUSG00000052920(Prkg1|K07…	http://www.kegg.jp/kegg-bin/show_pathway?map=map04022&multi_query=K02183+%23FFFFFF,green%0d%0aK04454+%23FFFFFF,green%0d%0aK19021+%23FFFFFF,green%0d%0aK05849+%23FFFFFF,green%0d%0aK17334+%23FFFFFF,green%0d%0aK21289+%23FFFFFF,green%0d%0aK21290+%23FFFFFF,green%0d%0aK12318+%23FFFFFF,green%0d%0aK13762+%23FFFFFF,green%0d%0aK05858+%23FFFFFF,green%0d%0aK04851+%23FFFFFF,green%0d%0aK07376+%23FFFFFF,green%0d…	21/615	170/8618	0.123529

## Sheet: Table S6
Table S6 Common and unique pathways of each group and key pathways
Note:The blue highlighted pathways are key pathways
Day 5 The pathway significantly promoted in all groups
group	intersection_number	intersection_elements
MD vs CK	62	Oxidative phosphorylation，Thermogenesis，Valine，leucine and isoleucine degradation，Propanoate metabolism，Fatty acid degradation，Non-alcoholic fatty liver disease，Biosynthesis of unsaturated fatty acids，Parkinson disease，Peroxisome，Pyruvate metabolism，Fatty acid elongation，Basal cell carcinoma，Prion disease，Cardiac muscle contraction，Alzheimer disease，Pathways of neurodegeneration - multiple diseas…
MD vs VE	23	Legionellosis, Type II diabetes mellitus, NF-kappa B signaling pathway, Insulin secretion, Phenylalanine, tyrosine and tryptophan biosynthesis, Hematopoietic cell lineage, Dilated cardiomyopathy, Autophagy - animal, Mitophagy - animal, Adipocytokine signaling pathway, Insulin resistance, p53 signaling pathway, Synaptic vesicle cycle, Transcriptional misregulation in cancer, Phagosome, GABAergic s…
MD vs CK:MD vs GP:MD vs GB	11	Metabolism of xenobiotics by cytochrome P450，Drug metabolism - cytochrome P450，Glutathione metabolism，Staphylococcus aureus infection，Chemical carcinogenesis - DNA adducts，Hepatocellular carcinoma，Drug metabolism - other enzymes，Chemical carcinogenesis - receptor activation，Pathways in cancer，Inflammatory bowel disease，Platinum drug resistance
MD vs CK:MD vs VE	6	Diabetic cardiomyopathy, Tyrosine metabolism, Cysteine and methionine metabolism, Alcoholic liver disease, Viral myocarditis, Phenylalanine metabolism.
MD vs VE:MD vs GP	4	African trypanosomiasis, IL-17 signaling pathway, Hypertrophic cardiomyopathy, Chemokine signaling pathway.
MD vs GP	4	Renin-angiotensin system, Bile secretion, Coronavirus disease - COVID-19, Selenocompound metabolism.
MD vs VE:MD vs GP:MD vs GB	3	Malaria, Rheumatoid arthritis, Amoebiasis.
MD vs CK:MD vs VE:MD vs GB	2	Allograft rejection, Graft-versus-host disease.
MD vs VE:MD vs GB	2	Pertussis, Natural killer cell mediated cytotoxicity.
MD vs CK:MD vs GP	2	Chemical carcinogenesis - reactive oxygen species, PPAR signaling pathway.
all	2	Viral protein interaction with cytokine and cytokine receptor, Cytokine-cytokine receptor interaction.
MD vs GB	1	Toxoplasmosis
MD vs CK:MD vs VE:MD vs GP	1	Tryptophan metabolism
MD vs GP:MD vs GB	1	Fluid shear stress and atherosclerosis
MD vs CK:MD vs GB	1	Type I diabetes mellitus
Day 5 The pathway significantly inhibited in all groups
group	intersection_number	intersection_elements
MD vs CK	60	Amoebiasis, IL-17 signaling pathway, Chemokine signaling pathway, Osteoclast differentiation, Lipid and atherosclerosis, TNF signaling pathway, NOD-like receptor signaling pathway, Legionellosis, Platelet activation, Rap1 signaling pathway, Pathways in cancer, B cell receptor signaling pathway, Malaria, Toll-like receptor signaling pathway, Leukocyte transendothelial migration, Pertussis, Regulat…
MD vs CK:MD vs GP	10	Viral protein interaction with cytokine and cytokine receptor, Focal adhesion, Phagosome, Intestinal immune network for IgA production, JAK-STAT signaling pathway, Mucin type, O-glycan biosynthesis, Inflammatory bowel disease, Tuberculosis, Cholinergic synapse, Cell adhesion molecules.
MD vs CK:MD vs GP:MD vs GB	7	Cytokine-cytokine receptor interaction, Hematopoietic cell lineage, Complement and coagulation cascades, Rheumatoid arthritis, PI3K-Akt signaling pathway, ECM-receptor interaction, Protein digestion and absorption.
MD vs GP	7	Human papillomavirus infection, Asthma, Salivary secretion, Wnt signaling pathway, Th17 cell differentiation, Hedgehog signaling pathway, Nicotinate and nicotinamide metabolism.
MD vs GB	5	Folate biosynthesis, Tryptophan metabolism, TGF-beta signaling pathway, Thiamine metabolism, Nitrogen metabolism.
MD vs VE	5	Biosynthesis of unsaturated fatty acids, alpha-Linolenic acid metabolism, Retinol metabolism, Linoleic acid metabolism, Fatty acid elongation.
MD vs CK:MD vs VE	3	Herpes simplex virus 1 infection, Long-term depression, Serotonergic synapse.
MD vs VE:MD vs GP	2	Ovarian steroidogenesis, Nicotine addiction.
MD vs VE:MD vs GP:MD vs GB	2	Estrogen signaling pathway, Arachidonic acid metabolism.
all	2	Neuroactive ligand-receptor interaction, Staphylococcus aureus infection.
MD vs CK:MD vs GB	1	Glycosaminoglycan biosynthesis - chondroitin sulfate / dermatan sulfate
Day 18 The pathway significantly promoted in all groups
group	intersection_number	intersection_elements
MD vs GP	31	Glucagon signaling pathway, Arrhythmogenic right ventricular cardiomyopathy, Insulin signaling pathway, Calcium signaling pathway, Oxytocin signaling pathway, Insulin resistance, Insulin secretion, Glycolysis / Gluconeogenesis, Starch and sucrose metabolism, AMPK signaling pathway, Endocrine and other factor-regulated calcium reabsorption, Thyroid hormone signaling pathway, Type II diabetes melli…
MD vs VE	8	Circadian entrainment, Cortisol synthesis and secretion, Transcriptional misregulation in cancer, Amphetamine addiction, Phototransduction, Circadian rhythm, Alcoholic liver disease, IL-17 signaling pathway.
MD vs VE:MD vs GP	7	Aldosterone synthesis and secretion, Apelin signaling pathway, Cushing syndrome, Adrenergic signaling in cardiomyocytes, PPAR signaling pathway, Hypertrophic cardiomyopathy, Dilated cardiomyopathy.
MD vs CK	6	Neuroactive ligand-receptor interaction, Tyrosine metabolism, Estrogen signaling pathway, Staphylococcus aureus infection, Arachidonic acid metabolism, Nicotine addiction.
MD vs GP:MD vs GB	5	Cardiac muscle contraction, Adipocytokine signaling pathway, cGMP-PKG signaling pathway, Gastric acid secretion, African trypanosomiasis.
MD vs GB	4	Asthma, Focal adhesion, Malaria, Regulation of lipolysis in adipocytes.
MD vs CK:MD vs VE	2	Alcoholism, Steroid hormone biosynthesis.
MD vs CK:MD vs GP	1	cAMP signaling pathway
MD vs CK:MD vs GP:MD vs GB	1	Protein digestion and absorption
MD vs VE:MD vs GP:MD vs GB	1	Salivary secretion
MD vs VE:MD vs GB	1	Renin secretion
Day 18 The pathway significantly inhibited in all groups
group	intersection_number	intersection_elements
MD vs CK	53	Cell adhesion molecules, PI3K-Akt signaling pathway, Tuberculosis, B cell receptor signaling pathway, Leishmaniasis, Calcium signaling pathway, Rap1 signaling pathway, ECM-receptor interaction, Protein digestion and absorption, Complement and coagulation cascades, Intestinal immune network for IgA production, Platelet activation, Regulation of actin cytoskeleton, Inflammatory bowel disease, Focal…
all	9	Cytokine-cytokine receptor interaction, Viral protein interaction with cytokine and cytokine receptor, Rheumatoid arthritis, Chemokine signaling pathway, NOD-like receptor, signaling pathway, IL-17 signaling pathway, Influenza A, Coronavirus disease - COVID-19, Measles.
MD vs CK:MD vs VE:MD vs GP	8	Malaria, Hematopoietic cell lineage, Lipid and atherosclerosis, Legionellosis, Pertussis, TNF signaling pathway, Herpes simplex virus 1 infection, JAK-STAT signaling pathway.
MD vs VE	4	Inflammatory mediator regulation of TRP channels, Antifolate resistance, Alcoholic liver disease, Caffeine metabolism.
MD vs CK:MD vs VE	4	Amoebiasis, African trypanosomiasis, Chagas disease, AGE-RAGE signaling pathway in diabetic complications.
MD vs CK:MD vs GP	3	NF-kappa B signaling pathway, Osteoclast differentiation, C-type lectin receptor signaling pathway.
MD vs VE:MD vs GP:MD vs GB	2	Cytosolic DNA-sensing pathway, Hepatitis C.
MD vs CK:MD vs GB	2	Phagosome, Transcriptional misregulation in cancer.
MD vs GB	1	Parathyroid hormone synthesis	secretion and action
MD vs CK:MD vs GP:MD vs GB	1	Natural killer cell mediated cytotoxicity
MD vs CK:MD vs VE:MD vs GB	1	Toll-like receptor signaling pathway
